# Supplementary material for: 2-Methyl­sulfan­yl-1H-perimidin-3-ium iodide
Source: Acta Crystallogr Sect E Struct Rep Online. 2012 Aug 1;68(Pt 9):o2605. doi: 10.1107/S1600536812033697 (PMC3435637; doi:10.1107/S1600536812033697)
Supplement: Supplementary file 2 [file e-68-o2605-Isup2.hkl]

# 
# h,k,l, Fc-squared, Fo-squared, sigma(Fo-squared) and status flag 
# 
data_I
_shelx_title ' KH697H in P2(1)/c' 
_shelx_refln_list_code          4 
_shelx_F_calc_maximum      218.47 
_exptl_crystal_F_000       664.00 
_reflns_d_resolution_high  0.7283 
 
loop_ 
 _symmetry_equiv_pos_as_xyz 
 'x, y, z' 
 '-x, y+1/2, -z+1/2' 
 '-x, -y, -z' 
 'x, -y-1/2, z-1/2' 
 
_cell_length_a     7.0107 
_cell_length_b     8.8968 
_cell_length_c    19.5202 
_cell_angle_alpha  90.000 
_cell_angle_beta   95.897 
_cell_angle_gamma  90.000 
 
_shelx_F_squared_multiplier     1.000 
 
loop_ 
 _refln_index_h 
 _refln_index_k 
 _refln_index_l 
 _refln_F_squared_calc 
 _refln_F_squared_meas 
 _refln_F_squared_sigma 
 _refln_observed_status 
   1   0   0      368.32      438.10     65.21 o 
   3   0   0      202.31      182.31     33.70 o 
   4   0   0    16369.03    16649.23    229.97 o 
   5   0   0       48.79      114.16     58.88 o 
   6   0   0     1065.71     1016.32     39.93 o 
   7   0   0      103.70      173.66     45.03 o 
   8   0   0       63.83       97.70     49.99 o 
   9   0   0       30.80       10.90     50.96 o 
   1   1   0      214.04      266.14     46.07 o 
   2   1   0     6651.97     6903.56     50.43 o 
   3   1   0       74.50       92.93     29.30 o 
   4   1   0     2688.28     2771.45     41.35 o 
   5   1   0        0.16       36.36     27.26 o 
   6   1   0      236.24      187.33     26.14 o 
   7   1   0        2.55       -7.47     35.13 o 
   8   1   0        0.68       21.22     36.52 o 
   9   1   0        5.55       13.88     43.51 o 
   0   2   0    31844.80    35799.38    254.83 o 
   1   2   0       47.39      111.16     38.56 o 
   2   2   0    21547.33    21664.58    169.06 o 
   3   2   0       28.24        7.20     28.26 o 
   4   2   0     7752.76     7719.81     72.91 o 
   5   2   0      483.89      523.79     36.07 o 
   6   2   0     1856.00     1860.24     33.48 o 
   7   2   0      411.39      473.83     53.13 o 
   8   2   0      324.42      399.61     48.22 o 
   9   2   0      110.76      100.51     45.30 o 
   1   3   0      421.00      465.11     43.25 o 
   2   3   0      200.78      171.91     32.78 o 
   3   3   0     1529.97     1489.58     47.87 o 
   4   3   0       27.64       62.34     23.39 o 
   5   3   0     1071.75     1007.30     30.22 o 
   6   3   0       15.57       44.39     29.99 o 
   7   3   0      209.77      256.34     34.82 o 
   8   3   0       13.11       53.00     33.96 o 
   9   3   0       17.01       81.57     44.69 o 
   0   4   0    12965.12    13638.67    127.91 o 
   1   4   0      470.41      558.57     50.23 o 
   2   4   0    10250.09    10367.38    222.31 o 
   3   4   0     1644.46     1566.77     40.08 o 
   4   4   0     4545.35     4679.06     44.10 o 
   5   4   0      890.13      970.83     41.18 o 
   6   4   0     1022.64     1027.89     32.40 o 
   7   4   0      198.25      204.92     32.13 o 
   8   4   0      111.45      106.69     41.17 o 
   9   4   0       27.45       55.40     58.09 o 
   1   5   0      966.31     1051.23     38.56 o 
   2   5   0      702.30      661.97     66.19 o 
   3   5   0     1093.00     1072.61     57.40 o 
   4   5   0      437.72      365.87     36.36 o 
   5   5   0      388.42      346.98     38.07 o 
   6   5   0       47.87      144.78     38.36 o 
   7   5   0       23.62      -18.17     54.70 o 
   8   5   0        1.64      -13.99     50.91 o 
   0   6   0     5210.89     5396.18     85.34 o 
   1   6   0      184.59      210.08     33.61 o 
   2   6   0     4968.42     4686.34    120.70 o 
   3   6   0      588.90      538.49     47.80 o 
   4   6   0     3110.18     3040.73     66.07 o 
   5   6   0      255.80      248.48     37.29 o 
   6   6   0      818.61      897.26     81.61 o 
   7   6   0       74.21      134.85     42.15 o 
   8   6   0       66.96       16.36     54.36 o 
   1   7   0        5.98       -8.87     44.15 o 
   2   7   0       99.34      145.23     30.51 o 
   3   7   0       75.80       57.70     31.72 o 
   4   7   0      163.13      177.49     37.81 o 
   5   7   0      125.42       93.84     33.54 o 
   6   7   0       98.79      176.69     35.69 o 
   7   7   0       53.24      102.27     49.41 o 
   0   8   0     3335.54     3322.94     76.80 o 
   1   8   0      379.69      361.49     48.01 o 
   2   8   0     2973.50     2979.41    199.89 o 
   3   8   0     1269.11     1246.25     48.22 o 
   4   8   0     1622.86     1740.98     58.95 o 
   5   8   0      547.00      574.94     47.42 o 
   6   8   0      403.97      361.02     46.19 o 
   7   8   0       92.35      107.21     49.82 o 
   1   9   0     1710.74     1682.59     53.85 o 
   2   9   0       10.10       24.17     43.12 o 
   3   9   0      355.78      332.33     46.50 o 
   4   9   0       52.18       67.36     37.46 o 
   5   9   0        2.38       64.04     48.96 o 
   6   9   0       54.56       44.93     66.63 o 
   0  10   0     1117.32     1178.80     74.00 o 
   1  10   0        3.62       18.51     61.03 o 
   2  10   0     1046.49      993.50     68.45 o 
   3  10   0       13.54       38.91     47.60 o 
   4  10   0      666.36      786.08     51.60 o 
   5  10   0       12.86       38.87     53.74 o 
   1  11   0     1145.89     1079.96     65.63 o 
   2  11   0       34.39      -34.07     48.66 o 
   3  11   0      384.33      347.37     53.95 o 
   4  11   0        3.21       72.91     55.63 o 
   0  12   0      747.09      654.25    104.43 o 
   1  12   0        0.15       72.30     69.61 o 
  -9   1   1       31.35        9.53     43.99 o 
  -8   1   1      222.19      242.50     33.80 o 
  -7   1   1      358.01      355.24     29.49 o 
  -6   1   1     1766.60     1746.04     31.28 o 
  -5   1   1     2191.02     2078.29     34.61 o 
  -4   1   1     7062.86     6795.24     91.67 o 
  -3   1   1     5235.14     5320.83     70.35 o 
  -2   1   1     6985.67     6694.88     51.40 o 
  -1   1   1     6294.16     7128.24     64.47 o 
   0   1   1     1218.42     1300.67     86.26 o 
   1   1   1    11873.40    12853.54    104.23 o 
   2   1   1     8527.59     8931.03     96.92 o 
   3   1   1    13994.37    13802.73    123.25 o 
   4   1   1     2314.96     2395.86     35.19 o 
   5   1   1     5671.36     5481.79     95.02 o 
   6   1   1      267.42      303.18     31.61 o 
   7   1   1      930.89      971.70     38.94 o 
   8   1   1       35.06       32.26     36.37 o 
   9   1   1       69.26       91.05     36.21 o 
  -9   2   1        4.07       29.45     58.74 o 
  -8   2   1       36.22       55.83     35.66 o 
  -7   2   1        0.72      -10.95     32.39 o 
  -6   2   1       77.12       46.17     25.63 o 
  -5   2   1       26.11       71.22     22.32 o 
  -4   2   1       11.71       45.42     33.56 o 
  -3   2   1      141.11      179.96     24.77 o 
  -2   2   1     1357.46     1415.45     35.04 o 
  -1   2   1       17.10       13.60     48.78 o 
   0   2   1     1889.94     2181.68     81.06 o 
   1   2   1      883.47      910.13     46.75 o 
   2   2   1        2.00       19.34     30.29 o 
   3   2   1      386.37      428.71     30.13 o 
   4   2   1      353.56      358.76     25.03 o 
   5   2   1        0.53       -5.83     30.24 o 
   6   2   1      132.81      185.52     46.34 o 
   7   2   1       22.95       49.79     30.43 o 
   8   2   1        3.42      -26.92     31.59 o 
   9   2   1       10.54      -18.84     44.68 o 
  -9   3   1       16.27        4.96     42.95 o 
  -8   3   1      111.61       88.09     34.03 o 
  -7   3   1      213.76      199.14     31.50 o 
  -6   3   1      636.72      669.23     29.35 o 
  -5   3   1     1628.90     1583.87     36.71 o 
  -4   3   1     2625.92     2597.65     32.80 o 
  -3   3   1     7013.00     6953.31     44.20 o 
  -2   3   1     6124.32     6037.79     67.92 o 
  -1   3   1    17629.09    18111.41    265.79 o 
   0   3   1     7338.25     7990.08    230.32 o 
   1   3   1    20338.48    21394.33    127.59 o 
   2   3   1     3187.64     3329.48     46.04 o 
   3   3   1    10898.89    10701.79    169.16 o 
   4   3   1      388.05      332.30     27.70 o 
   5   3   1     3283.49     3259.18     36.89 o 
   6   3   1        0.28       -2.79     31.97 o 
   7   3   1      505.06      466.55     35.94 o 
   8   3   1       19.43      -21.97     54.15 o 
   9   3   1       38.08       34.03     44.37 o 
  -9   4   1       19.92      111.61     55.95 o 
  -8   4   1        6.04       15.84     40.81 o 
  -7   4   1       85.93       69.15     30.88 o 
  -6   4   1       28.50      102.01     73.52 o 
  -5   4   1       85.53       85.91     32.06 o 
  -4   4   1        3.98       55.46     29.06 o 
  -3   4   1       11.55       21.71     34.41 o 
  -2   4   1     1152.49     1126.13     36.67 o 
  -1   4   1      175.03      169.10     46.69 o 
   0   4   1     3145.37     3287.80     80.42 o 
   1   4   1     1136.38     1161.98     45.69 o 
   2   4   1      896.77      917.85     35.20 o 
   3   4   1      442.38      431.92     37.15 o 
   4   4   1       42.39       38.77     29.67 o 
   5   4   1        0.96       -8.85     31.28 o 
   6   4   1        8.79        4.86     29.75 o 
   7   4   1       41.45       -1.24     35.11 o 
   8   4   1        9.39       38.38     38.94 o 
  -8   5   1      199.74      212.60     43.86 o 
  -7   5   1      148.94      163.52     48.55 o 
  -6   5   1      679.23      753.89     68.14 o 
  -5   5   1      913.99      894.03     36.49 o 
  -4   5   1     1560.88     1557.72     59.49 o 
  -3   5   1     4901.58     4921.29     45.71 o 
  -2   5   1     3366.04     3261.58     92.79 o 
  -1   5   1    13305.71    14066.08    379.47 o 
   0   5   1     5639.09     5947.53     63.40 o 
   1   5   1    14196.57    14904.50    428.43 o 
   2   5   1     3920.08     3927.18     74.68 o 
   3   5   1     6097.04     6065.93     48.58 o 
   4   5   1      748.91      717.12     37.81 o 
   5   5   1     1388.50     1473.54     43.47 o 
   6   5   1       10.88       52.70     32.39 o 
   7   5   1      227.34      230.08     37.29 o 
   8   5   1        3.81       96.59     48.41 o 
  -8   6   1        0.31       76.67     58.09 o 
  -7   6   1       72.44       71.78     43.85 o 
  -6   6   1        3.51       -9.72     38.35 o 
  -5   6   1      105.77       99.86     32.94 o 
  -4   6   1      165.54      208.12     36.30 o 
  -3   6   1      174.55      110.44     34.82 o 
  -2   6   1     1553.27     1562.76     50.67 o 
  -1   6   1      730.93      722.41    104.53 o 
   0   6   1     3658.82     3817.66     76.87 o 
   1   6   1     1554.83     1623.17     43.53 o 
   2   6   1     2637.76     2583.35     73.83 o 
   3   6   1      808.79      825.04     72.15 o 
   4   6   1      860.86      891.61     37.85 o 
   5   6   1       97.92      121.76     37.18 o 
   6   6   1      195.36      271.29     35.79 o 
   7   6   1        3.34       10.53     49.96 o 
   8   6   1       28.72       21.46     56.04 o 
  -7   7   1       22.65       33.57     39.35 o 
  -6   7   1      295.71      350.87     52.46 o 
  -5   7   1      273.80      260.23     31.71 o 
  -4   7   1      332.64      327.45     33.92 o 
  -3   7   1     2593.15     2620.09     61.97 o 
  -2   7   1      323.08      299.47     31.38 o 
  -1   7   1     8327.31     8508.32    566.81 o 
   0   7   1      658.81      728.80     47.80 o 
   1   7   1     8422.31     8515.74    237.96 o 
   2   7   1      626.85      689.78     67.36 o 
   3   7   1     3175.70     3203.28     75.34 o 
   4   7   1       94.67       84.58     33.29 o 
   5   7   1      719.66      764.19     44.65 o 
   6   7   1        0.17       56.95     51.89 o 
   7   7   1      152.88      167.55     53.18 o 
  -7   8   1       62.43       46.82     49.29 o 
  -6   8   1      120.61      127.04     46.66 o 
  -5   8   1      549.40      542.48     38.47 o 
  -4   8   1      553.30      612.65     38.56 o 
  -3   8   1     1902.78     1852.86     69.89 o 
  -2   8   1     1044.07      978.36     51.13 o 
  -1   8   1     2831.45     2736.99     86.17 o 
   0   8   1     1053.45     1054.69     47.75 o 
   1   8   1     1947.85     2050.76    111.42 o 
   2   8   1      659.10      631.12     35.14 o 
   3   8   1      730.90      708.29     36.93 o 
   4   8   1      239.04      301.94     56.64 o 
   5   8   1      188.11      195.61     41.67 o 
   6   8   1       40.07       26.48     49.17 o 
   7   8   1       28.94      115.30     66.94 o 
  -6   9   1       87.68      160.83     45.88 o 
  -5   9   1      312.59      356.41     42.96 o 
  -4   9   1      259.98      326.53     46.04 o 
  -3   9   1     1213.39     1257.15     66.27 o 
  -2   9   1      606.74      585.20     43.20 o 
  -1   9   1     2335.35     2268.90     53.50 o 
   0   9   1     1041.61     1063.32     45.46 o 
   1   9   1     1539.30     1601.99     92.71 o 
   2   9   1      639.97      631.17     51.21 o 
   3   9   1      298.41      393.90     44.44 o 
   4   9   1       47.05       88.96     40.93 o 
   5   9   1       20.04      119.91     48.61 o 
   6   9   1       16.74       41.18     56.26 o 
  -5  10   1      328.09      412.84     76.81 o 
  -4  10   1      130.23       31.44     67.50 o 
  -3  10   1      704.58      743.62     52.89 o 
  -2  10   1      159.05      181.86     41.59 o 
  -1  10   1      356.11      440.80     71.65 o 
   0  10   1      300.15      344.41     52.84 o 
   1  10   1        4.50       90.73    114.01 o 
   2  10   1      709.00      764.42     45.37 o 
   3  10   1        7.78       28.42     42.71 o 
   4  10   1      683.02      706.54     80.67 o 
   5  10   1        6.71       51.61     55.90 o 
  -4  11   1      103.28      140.91     51.39 o 
  -3  11   1      106.28      218.09     47.90 o 
  -2  11   1      136.48      150.31     47.73 o 
  -1  11   1      260.53      251.82     66.27 o 
   0  11   1       76.47       57.05     61.00 o 
   1  11   1      406.24      513.44    124.79 o 
   2  11   1       12.42       52.79     51.75 o 
   3  11   1      366.80      385.47     54.53 o 
   4  11   1        0.18       63.85     70.24 o 
  -1  12   1      253.01      263.70     58.95 o 
   0  12   1      170.20       53.56     72.28 o 
   1  12   1       38.56       91.84     71.39 o 
  -9   0   2       90.57      141.09     56.25 o 
  -8   0   2        7.79       18.05     51.22 o 
  -7   0   2      835.48      868.87     45.99 o 
  -6   0   2        2.22       27.12     43.95 o 
  -5   0   2     3085.91     3026.05     68.18 o 
  -4   0   2      796.76      793.93     33.76 o 
  -3   0   2     7474.00     7434.57     67.13 o 
  -2   0   2     4036.62     3969.83     60.49 o 
  -1   0   2    18750.21    19977.89    131.36 o 
   0   0   2       39.70       78.87     81.63 o 
   1   0   2    31448.99    33999.11    204.46 o 
   2   0   2     3077.88     3498.97     66.00 o 
   3   0   2    12079.97    12183.13     87.62 o 
   4   0   2      448.69      574.56     47.22 o 
   5   0   2     1269.10     1206.15     38.34 o 
   6   0   2       39.98      -44.69     44.69 o 
   7   0   2       19.00      -34.63     59.32 o 
   8   0   2       98.25      180.66     86.33 o 
   9   0   2        1.77       98.64     61.53 o 
  -9   1   2       12.51       36.95     39.43 o 
  -8   1   2        9.80       72.51     51.74 o 
  -7   1   2        1.95       -1.14     28.18 o 
  -6   1   2       54.56       26.05     27.51 o 
  -5   1   2       19.51       83.60     26.66 o 
  -4   1   2       42.95       50.32     26.96 o 
  -3   1   2       96.46       86.72     28.64 o 
  -2   1   2      167.13      196.18     31.58 o 
  -1   1   2      156.98      157.92     34.48 o 
   0   1   2       15.06       22.77     64.29 o 
   1   1   2       39.30       35.42     42.20 o 
   2   1   2     3553.16     3680.56     43.67 o 
   3   1   2       97.95       95.34     29.13 o 
   4   1   2     3463.57     3431.81     37.03 o 
   5   1   2       84.15      108.97     27.02 o 
   6   1   2     1198.61     1123.15     40.26 o 
   7   1   2        8.45        8.68     32.89 o 
   8   1   2      167.82      141.38     38.42 o 
   9   1   2        0.54        8.63     44.08 o 
  -9   2   2       46.60       36.28     40.31 o 
  -8   2   2       26.92       27.77     38.58 o 
  -7   2   2      462.73      451.68     29.80 o 
  -6   2   2       43.64       78.94     26.01 o 
  -5   2   2     2625.41     2501.97     31.75 o 
  -4   2   2      189.34      183.16     25.35 o 
  -3   2   2    11256.33    10987.74    106.48 o 
  -2   2   2     6709.71     7074.62     49.47 o 
  -1   2   2    35063.34    34344.82   1246.89 o 
   0   2   2    21277.74    22790.33    528.17 o 
   1   2   2    37600.18    38932.70    723.76 o 
   2   2   2     9933.63     9834.30    106.93 o 
   3   2   2    11756.53    11945.74     94.41 o 
   4   2   2     1297.19     1214.18     31.83 o 
   5   2   2     1618.46     1553.18     58.19 o 
   6   2   2       55.11      134.80     29.54 o 
   7   2   2      146.41      108.65     34.19 o 
   8   2   2        3.36       13.45     37.06 o 
   9   2   2       19.73        0.82     60.51 o 
  -9   3   2        8.09       23.65     44.36 o 
  -8   3   2       40.24      110.92     37.25 o 
  -7   3   2       11.22        4.56     27.27 o 
  -6   3   2      474.14      472.18     31.54 o 
  -5   3   2       43.21       18.22     28.04 o 
  -4   3   2     2672.70     2634.76     30.79 o 
  -3   3   2      422.78      490.15     29.08 o 
  -2   3   2     4097.58     4128.75     46.66 o 
  -1   3   2      510.23      529.28     40.20 o 
   0   3   2      360.03      415.12     42.85 o 
   1   3   2      222.77      264.50     41.90 o 
   2   3   2      159.07      220.18     36.98 o 
   3   3   2     1173.33     1162.52     35.49 o 
   4   3   2        0.24       38.36     30.46 o 
   5   3   2      408.87      444.79     31.01 o 
   6   3   2       92.77       72.63     27.15 o 
   7   3   2       18.77       -7.70     29.04 o 
   8   3   2       54.87       53.94     40.16 o 
   9   3   2        0.11      -10.45     45.46 o 
  -9   4   2       33.88       67.91     45.15 o 
  -8   4   2        0.28      -36.25     36.25 o 
  -7   4   2      344.61      410.99     42.26 o 
  -6   4   2        5.33       19.54     44.83 o 
  -5   4   2     1983.48     1828.55     61.56 o 
  -4   4   2       24.41       56.48     29.06 o 
  -3   4   2     5719.30     5329.57     43.73 o 
  -2   4   2       97.25      105.55     31.48 o 
  -1   4   2     9009.53     8676.87    154.47 o 
   0   4   2      886.38      821.53     49.97 o 
   1   4   2     7579.88     7757.92    214.03 o 
   2   4   2     3308.89     3163.19     93.04 o 
   3   4   2     3315.16     3318.39     41.91 o 
   4   4   2     3136.89     3063.23     38.46 o 
   5   4   2      784.03      745.69     52.03 o 
   6   4   2     1129.38     1221.13     35.24 o 
   7   4   2       85.95       96.39     37.28 o 
   8   4   2      180.64      188.21     37.42 o 
  -8   5   2       45.25       84.31     44.13 o 
  -7   5   2       85.33       50.09     32.85 o 
  -6   5   2      312.70      326.91     37.76 o 
  -5   5   2      177.76      242.64     35.37 o 
  -4   5   2     1518.05     1519.28     34.56 o 
  -3   5   2        2.29        5.06     35.10 o 
  -2   5   2     2493.19     2384.04     48.35 o 
  -1   5   2      305.29      306.36     32.50 o 
   0   5   2      949.80      951.83     58.16 o 
   1   5   2        2.43       53.83     37.07 o 
   2   5   2      145.57      185.05     44.93 o 
   3   5   2      678.66      679.80     35.66 o 
   4   5   2      104.99      115.53     37.19 o 
   5   5   2      639.53      704.88     43.81 o 
   6   5   2       49.13       71.03     56.77 o 
   7   5   2      159.48      161.57     42.94 o 
   8   5   2        2.31        0.93     47.45 o 
  -8   6   2        9.93       74.93     59.56 o 
  -7   6   2      245.02      233.37     53.85 o 
  -6   6   2       68.95       47.31     30.99 o 
  -5   6   2     2229.24     2258.22     37.70 o 
  -4   6   2      107.57       80.19     35.90 o 
  -3   6   2     7071.99     6974.91    237.74 o 
  -2   6   2       83.66       89.88     36.07 o 
  -1   6   2     6939.22     7215.87    239.96 o 
   0   6   2      439.10      452.57     40.11 o 
   1   6   2     1920.81     2071.04     49.60 o 
   2   6   2     1668.95     1627.49     58.34 o 
   3   6   2      214.18      250.15     29.94 o 
   4   6   2     1569.32     1648.39     96.52 o 
   5   6   2       39.98       56.06     29.85 o 
   6   6   2      431.89      438.22     41.28 o 
   7   6   2       10.38       -8.17     46.95 o 
   8   6   2       54.25       74.82     51.17 o 
  -7   7   2       14.48      141.53     48.64 o 
  -6   7   2      124.59      170.84     38.69 o 
  -5   7   2        9.08       39.87     34.37 o 
  -4   7   2      520.29      425.99     38.45 o 
  -3   7   2       72.67      165.61     34.34 o 
  -2   7   2     1162.72     1136.12    121.47 o 
  -1   7   2     1055.07     1103.43     56.84 o 
   0   7   2     1100.26     1109.37     49.94 o 
   1   7   2     2731.44     2688.85     54.33 o 
   2   7   2      472.08      494.60     35.20 o 
   3   7   2     2328.51     2282.31     96.49 o 
   4   7   2      119.84      177.17     33.98 o 
   5   7   2      789.00      774.31     41.34 o 
   6   7   2       24.99      156.50     50.96 o 
   7   7   2      123.65      185.17     47.07 o 
  -7   8   2       95.87      134.85     49.17 o 
  -6   8   2        9.50       50.21     46.45 o 
  -5   8   2      523.10      612.88     39.79 o 
  -4   8   2       70.71       52.84     64.70 o 
  -3   8   2     1294.69     1219.58     41.47 o 
  -2   8   2       67.65       78.24     34.09 o 
  -1   8   2     1189.76     1235.87    168.84 o 
   0   8   2      187.43      160.60     48.89 o 
   1   8   2      765.50      765.78     47.99 o 
   2   8   2      716.93      663.00     34.97 o 
   3   8   2      869.55      893.76     44.94 o 
   4   8   2      717.70      791.89     79.37 o 
   5   8   2      711.14      673.63     41.63 o 
   6   8   2      202.92      178.41     52.81 o 
   7   8   2      211.70      196.39     46.28 o 
  -6   9   2      123.91      116.56     52.11 o 
  -5   9   2        0.12       92.62     47.16 o 
  -4   9   2      199.23      232.61     83.62 o 
  -3   9   2      139.93       99.07     43.05 o 
  -2   9   2      434.50      480.17     35.98 o 
  -1   9   2      596.81      622.25     50.52 o 
   0   9   2     1026.48      941.64     53.29 o 
   1   9   2      594.17      624.51     50.25 o 
   2   9   2     1101.67     1040.20     44.85 o 
   3   9   2      339.46      301.12     38.94 o 
   4   9   2      411.58      407.09     46.25 o 
   5   9   2      259.69      218.01     71.53 o 
   6   9   2       56.42       80.63     49.53 o 
  -5  10   2      277.97      323.32     53.21 o 
  -4  10   2        0.25       46.03     51.29 o 
  -3  10   2      779.67      821.66     44.06 o 
  -2  10   2       45.80       80.16     46.19 o 
  -1  10   2     1034.24      942.55     56.37 o 
   0  10   2      322.49      252.57     53.11 o 
   1  10   2      696.91      723.61    126.36 o 
   2  10   2      573.09      556.70     58.89 o 
   3  10   2      344.47      416.37     50.39 o 
   4  10   2      294.38      270.41     54.10 o 
   5  10   2      150.70      177.58     56.79 o 
  -4  11   2      213.12      287.86     56.74 o 
  -3  11   2      106.65      110.80     52.06 o 
  -2  11   2      656.46      645.95     46.05 o 
  -1  11   2      527.35      527.47     57.73 o 
   0  11   2     1233.95     1285.65    115.67 o 
   1  11   2      464.02      481.69     54.32 o 
   2  11   2      822.14      871.05     53.28 o 
   3  11   2      120.38      110.25     49.32 o 
  -1  12   2      389.53      260.61     82.42 o 
   0  12   2       90.10      100.44     69.41 o 
   1  12   2      486.01      485.87     68.56 o 
  -9   1   3       48.36       84.64     35.61 o 
  -8   1   3      179.71      221.65     44.76 o 
  -7   1   3      155.24      232.93     55.07 o 
  -6   1   3     1697.59     1727.78     38.87 o 
  -5   1   3      610.71      683.09     27.93 o 
  -4   1   3     8652.30     8339.31     91.51 o 
  -3   1   3     2584.22     2584.24     45.04 o 
  -2   1   3    19620.30    19747.29    111.82 o 
  -1   1   3     4241.01     4423.12     56.42 o 
   0   1   3    22476.73    23356.85    218.99 o 
   1   1   3       10.53       40.97     44.20 o 
   2   1   3    20350.30    20744.33     81.45 o 
   3   1   3     1838.28     1826.11     41.86 o 
   4   1   3    12282.63    12106.43     69.38 o 
   5   1   3     1062.65     1085.17     38.96 o 
   6   1   3     3917.28     3635.86     46.44 o 
   7   1   3      163.12      215.36     33.68 o 
   8   1   3      650.66      548.23     36.35 o 
   9   1   3       12.65        9.57     45.80 o 
  -9   2   3       26.47       -4.15     40.48 o 
  -8   2   3        3.56      -19.17     33.84 o 
  -7   2   3       95.13       84.55     25.44 o 
  -6   2   3        0.15       59.84     27.60 o 
  -5   2   3      152.80      140.76     25.45 o 
  -4   2   3       97.88      115.27     25.15 o 
  -3   2   3      643.36      633.66     30.83 o 
  -2   2   3      283.43      277.01     31.32 o 
  -1   2   3     2871.19     2863.96     50.15 o 
   0   2   3       79.65      102.40     72.57 o 
   1   2   3     2615.70     2762.75     59.04 o 
   2   2   3      329.97      334.46     36.04 o 
   3   2   3      389.17      370.78     31.91 o 
   4   2   3        8.70       13.29     30.22 o 
   5   2   3        0.17       15.53     30.23 o 
   6   2   3      307.04      294.07     30.65 o 
   7   2   3        8.18       13.35     30.74 o 
   8   2   3      249.32      244.66     39.01 o 
   9   2   3        0.11       10.39     41.12 o 
  -9   3   3       58.74      135.35     43.62 o 
  -8   3   3      148.68      131.72     34.67 o 
  -7   3   3      361.27      446.57     33.81 o 
  -6   3   3     1438.22     1344.33     33.09 o 
  -5   3   3     1363.36     1390.59     33.53 o 
  -4   3   3     8077.61     7964.63    104.00 o 
  -3   3   3     3371.12     3458.77     46.70 o 
  -2   3   3    21851.84    21824.08    514.77 o 
  -1   3   3     3170.59     3419.93     58.04 o 
   0   3   3    25801.38    26794.54    876.98 o 
   1   3   3      186.83      276.58     39.28 o 
   2   3   3    12801.62    13159.67    195.55 o 
   3   3   3      381.48      382.33     29.38 o 
   4   3   3     4094.52     4030.27     51.87 o 
   5   3   3      432.76      403.53     39.50 o 
   6   3   3     1071.34     1011.53     31.68 o 
   7   3   3      128.33       85.55     37.06 o 
   8   3   3      238.96      216.76     40.99 o 
   9   3   3       24.19      104.31     48.56 o 
  -9   4   3        0.16       65.48     39.42 o 
  -8   4   3        4.16       46.89     36.52 o 
  -7   4   3        0.19        5.65     30.77 o 
  -6   4   3       27.40       38.18     34.06 o 
  -5   4   3       17.22       48.64     26.47 o 
  -4   4   3       57.74       59.94     29.83 o 
  -3   4   3       12.08      -25.07     33.35 o 
  -2   4   3     1820.46     1924.88     33.24 o 
  -1   4   3     2216.59     2343.73     53.78 o 
   0   4   3     2402.40     2741.72    149.87 o 
   1   4   3     6215.29     6706.90     74.52 o 
   2   4   3      133.90      149.17     32.72 o 
   3   4   3     2288.25     2352.52     43.32 o 
   4   4   3       22.88        7.62     35.24 o 
   5   4   3      161.98      139.79     30.99 o 
   6   4   3        0.08       15.06     33.68 o 
   7   4   3        1.95      -32.92     36.63 o 
   8   4   3        7.06       44.56     38.68 o 
  -8   5   3       42.12       24.35     47.66 o 
  -7   5   3      387.86      449.79     33.41 o 
  -6   5   3      285.78      267.78     41.52 o 
  -5   5   3      838.73      886.80     34.17 o 
  -4   5   3     1651.54     1564.44     39.34 o 
  -3   5   3      296.97      289.24     31.03 o 
  -2   5   3     7373.02     7169.10    172.84 o 
  -1   5   3       72.54       75.32     45.22 o 
   0   5   3    16246.73    16880.53    770.00 o 
   1   5   3      234.95      167.64     46.81 o 
   2   5   3    13627.38    13543.46    354.84 o 
   3   5   3       25.81      103.89     36.68 o 
   4   5   3     4628.78     4626.61    129.46 o 
   5   5   3        0.69        9.94     31.84 o 
   6   5   3      819.19      821.39     35.73 o 
   7   5   3        0.33       41.38     42.73 o 
   8   5   3      107.68      148.92     48.48 o 
  -8   6   3        3.34       52.17     45.19 o 
  -7   6   3        3.53       31.98     36.95 o 
  -6   6   3       71.55      131.14     38.16 o 
  -5   6   3      130.57      101.55     35.86 o 
  -4   6   3      124.51       92.36     31.58 o 
  -3   6   3      820.40      811.55     56.56 o 
  -2   6   3       15.80       54.59     35.96 o 
  -1   6   3     2384.08     2447.86     51.90 o 
   0   6   3        0.45        1.93     38.45 o 
   1   6   3     2255.88     2293.28     53.43 o 
   2   6   3       48.25       37.45     33.05 o 
   3   6   3      456.35      456.07     37.49 o 
   4   6   3       59.88       68.58     27.96 o 
   5   6   3        0.91       22.71     33.03 o 
   6   6   3        6.71      -57.90     57.90 o 
   7   6   3       24.61      127.89     45.31 o 
   8   6   3        0.27      -54.14     54.14 o 
  -7   7   3       87.18      120.22     39.96 o 
  -6   7   3      286.55      318.66     41.77 o 
  -5   7   3      185.81      228.78     34.05 o 
  -4   7   3      966.47      912.42     39.28 o 
  -3   7   3       60.07       35.72     44.64 o 
  -2   7   3     3866.96     3744.72    126.59 o 
  -1   7   3       11.43       24.44     47.69 o 
   0   7   3     8810.18     8973.00     81.59 o 
   1   7   3      220.60      255.99     50.19 o 
   2   7   3     7179.21     7176.29    189.16 o 
   3   7   3      402.55      445.70     32.79 o 
   4   7   3     1985.08     1902.93     42.73 o 
   5   7   3       76.16       64.89     39.57 o 
   6   7   3      216.21      203.14     42.80 o 
   7   7   3        1.08      -38.72     69.34 o 
  -7   8   3       69.48      115.77     46.09 o 
  -6   8   3       26.18       85.12     41.91 o 
  -5   8   3      391.52      405.60     36.22 o 
  -4   8   3      170.33      194.70     36.65 o 
  -3   8   3      884.60      867.07     57.77 o 
  -2   8   3      368.96      421.05     48.14 o 
  -1   8   3      832.62      815.71     56.49 o 
   0   8   3      126.38      163.05     39.24 o 
   1   8   3      408.95      464.58    115.74 o 
   2   8   3       38.13       27.61     40.06 o 
   3   8   3      170.03      203.55     44.67 o 
   4   8   3      225.58      230.16     37.65 o 
   5   8   3       57.22       27.35     38.97 o 
   6   8   3      138.07      209.17     44.22 o 
   7   8   3        7.11       34.66     58.59 o 
  -6   9   3      251.13      339.56     54.62 o 
  -5   9   3      104.08      108.82     69.32 o 
  -4   9   3      780.58      832.31     45.45 o 
  -3   9   3       91.29      115.13     37.55 o 
  -2   9   3     1834.83     1832.87     74.29 o 
  -1   9   3       19.64      -18.60     51.09 o 
   0   9   3     2694.16     2804.36    126.24 o 
   1   9   3        2.42       47.70     46.79 o 
   2   9   3     1751.24     1782.32    113.07 o 
   3   9   3       11.95       -5.07     45.40 o 
   4   9   3      513.57      625.97     48.65 o 
   5   9   3      105.33       99.15     45.69 o 
   6   9   3      125.82      138.68     55.50 o 
  -5  10   3      360.18      406.27     95.94 o 
  -4  10   3       84.58      132.49     50.45 o 
  -3  10   3      950.44      946.22     48.15 o 
  -2  10   3      250.73      316.79     44.41 o 
  -1  10   3      932.47      913.45     58.35 o 
   0  10   3      107.49      110.14     52.69 o 
   1  10   3      531.73      458.16     57.95 o 
   2  10   3       13.08       54.79     45.82 o 
   3  10   3      325.99      346.61     50.33 o 
   4  10   3       76.15       84.82     53.08 o 
   5  10   3      135.20      211.49     63.19 o 
  -4  11   3      291.25      305.88     59.61 o 
  -3  11   3       28.67       19.98     48.13 o 
  -2  11   3      599.36      662.86     55.57 o 
  -1  11   3       15.48       34.95     62.41 o 
   0  11   3      690.65      704.74     54.24 o 
   1  11   3        0.01       39.57     59.55 o 
   2  11   3      452.34      433.60     48.43 o 
   3  11   3        9.84      -37.93     55.67 o 
  -1  12   3      458.97      494.93     69.47 o 
   0  12   3        4.78       -3.98     85.99 o 
   1  12   3      308.56      349.70     69.67 o 
  -9   0   4       18.90       68.97     56.42 o 
  -8   0   4      296.36      341.40     38.48 o 
  -7   0   4       70.10       53.02     47.37 o 
  -6   0   4     2048.16     2171.93     45.34 o 
  -5   0   4      297.70      367.34     50.05 o 
  -4   0   4     6212.27     6081.24    128.51 o 
  -3   0   4     3292.27     3418.38     84.49 o 
  -2   0   4     9595.62     9580.06     80.82 o 
  -1   0   4    28410.53    29557.79    393.33 o 
   0   0   4     8356.41     8807.25    171.78 o 
   1   0   4    47729.06    49961.00    328.68 o 
   2   0   4     3711.54     3855.71     81.17 o 
   3   0   4    15351.42    15435.77     85.56 o 
   4   0   4      450.15      420.16     43.43 o 
   5   0   4     2300.60     2235.52     51.40 o 
   6   0   4        3.71       69.73     38.40 o 
   7   0   4      283.80      228.53     48.94 o 
   8   0   4       25.61       24.64     51.83 o 
   9   0   4       43.82       70.63     60.12 o 
  -9   1   4        1.53        1.36     38.38 o 
  -8   1   4       10.52      -36.88     36.88 o 
  -7   1   4       10.49       28.38     32.37 o 
  -6   1   4       10.59       78.71     29.12 o 
  -5   1   4        0.65       26.81     26.14 o 
  -4   1   4        6.70        9.59     29.61 o 
  -3   1   4      152.93      165.47     31.96 o 
  -2   1   4        0.12       -9.86     26.60 o 
  -1   1   4       26.14       34.20     35.17 o 
   0   1   4        0.07       31.02     76.60 o 
   1   1   4      829.38      932.54     46.68 o 
   2   1   4       75.82      101.83     33.56 o 
   3   1   4      942.34      925.16     33.83 o 
   4   1   4      198.92      182.55     31.02 o 
   5   1   4      205.13      190.53     30.07 o 
   6   1   4      164.03      138.79     32.01 o 
   7   1   4        9.87       40.53     34.11 o 
   8   1   4       79.18       99.32     39.10 o 
   9   1   4        0.09       54.47     46.30 o 
  -9   2   4        7.90      -25.09     36.59 o 
  -8   2   4      219.33      269.38     44.58 o 
  -7   2   4      139.79      120.00     27.78 o 
  -6   2   4     1555.77     1643.87     28.66 o 
  -5   2   4      957.67      955.96     29.40 o 
  -4   2   4     3906.46     3723.22     33.64 o 
  -3   2   4     5305.38     5215.07     40.39 o 
  -2   2   4     5873.78     5705.34     53.18 o 
  -1   2   4    17914.28    17515.32    158.45 o 
   0   2   4     8936.49     9377.73    171.21 o 
   1   2   4    22658.59    24274.22    166.14 o 
   2   2   4     6176.52     6651.30    141.22 o 
   3   2   4    10612.05    10513.39    159.09 o 
   4   2   4      807.91      814.98     33.25 o 
   5   2   4     2555.99     2587.56     42.43 o 
   6   2   4       55.70      101.85     32.17 o 
   7   2   4      428.95      438.21     39.30 o 
   8   2   4      232.05      175.70     41.62 o 
   9   2   4       51.38       68.22     43.76 o 
  -9   3   4        2.97        1.58     45.30 o 
  -8   3   4        0.18        1.44     35.58 o 
  -7   3   4        4.00       24.16     45.76 o 
  -6   3   4       26.80       44.41     30.50 o 
  -5   3   4       92.96       61.01     25.73 o 
  -4   3   4      107.91       73.34     29.25 o 
  -3   3   4     1088.13      968.12     29.58 o 
  -2   3   4       76.59      135.88     30.25 o 
  -1   3   4     2225.35     2181.28     51.72 o 
   0   3   4      863.11     1042.91     54.48 o 
   1   3   4      376.67      423.91     54.24 o 
   2   3   4        0.99       32.03     38.29 o 
   3   3   4       24.94       20.22     25.66 o 
   4   3   4      589.28      563.48     29.79 o 
   5   3   4       10.47       51.28     31.28 o 
   6   3   4      235.84      238.02     29.80 o 
   7   3   4        1.59       45.18     32.77 o 
   8   3   4        0.07       29.46     37.27 o 
  -9   4   4        7.82       62.84     44.10 o 
  -8   4   4      180.87      156.82     37.02 o 
  -7   4   4      259.23      264.45     61.29 o 
  -6   4   4     1092.82     1080.26     42.50 o 
  -5   4   4     2344.91     2245.93     32.60 o 
  -4   4   4     3908.05     3841.33     42.08 o 
  -3   4   4    10254.01    10161.36    101.40 o 
  -2   4   4     6963.32     6440.78    157.53 o 
  -1   4   4    20518.63    21603.19    325.30 o 
   0   4   4     4828.87     5060.53    170.94 o 
   1   4   4    16129.81    17574.41    272.04 o 
   2   4   4     1178.97     1240.63     34.00 o 
   3   4   4     6371.42     6622.33    131.71 o 
   4   4   4      141.90      133.78     34.50 o 
   5   4   4     1705.62     1721.62     44.61 o 
   6   4   4       13.10       71.41     34.09 o 
   7   4   4      347.05      362.90     34.06 o 
   8   4   4        0.00       87.92     39.67 o 
  -8   5   4       10.23       28.79     48.00 o 
  -7   5   4      145.55       87.65     45.16 o 
  -6   5   4        8.97       47.95     31.46 o 
  -5   5   4      674.68      594.29     35.65 o 
  -4   5   4      258.79      198.42     31.50 o 
  -3   5   4     2315.87     2238.98     62.22 o 
  -2   5   4      273.50      194.94     36.42 o 
  -1   5   4     1987.89     1961.16     51.27 o 
   0   5   4        6.23      -20.91     45.65 o 
   1   5   4       20.78       15.14     49.14 o 
   2   5   4       30.22       25.39     29.14 o 
   3   5   4      236.62      221.16     35.91 o 
   4   5   4      286.07      337.59     74.73 o 
   5   5   4       21.21       46.28     31.17 o 
   6   5   4      231.88      266.64     40.72 o 
   7   5   4       28.76       65.11     39.18 o 
   8   5   4       64.76       95.41     71.68 o 
  -8   6   4       65.54       34.20     45.59 o 
  -7   6   4       73.71       32.15     42.53 o 
  -6   6   4      468.78      496.25     38.17 o 
  -5   6   4      949.58      859.59     39.01 o 
  -4   6   4     2507.69     2555.02     63.14 o 
  -3   6   4     2570.71     2517.20    116.83 o 
  -2   6   4     5812.47     5895.29    157.15 o 
  -1   6   4     2780.63     2737.41     69.43 o 
   0   6   4     3984.38     4291.59    247.51 o 
   1   6   4     3040.10     3011.39     88.34 o 
   2   6   4      460.11      511.31     50.30 o 
   3   6   4     3878.57     3879.14     98.32 o 
   4   6   4        9.43      -14.11     48.99 o 
   5   6   4     2746.45     2773.51     43.93 o 
   6   6   4       29.17       53.85     42.00 o 
   7   6   4      835.71      793.52     47.41 o 
   8   6   4        7.90       73.05     52.55 o 
  -7   7   4      107.26       92.08     64.65 o 
  -6   7   4       16.69       36.52     37.43 o 
  -5   7   4      241.09      197.07     36.01 o 
  -4   7   4      263.65      239.98     45.05 o 
  -3   7   4      476.17      448.75     40.75 o 
  -2   7   4      955.47      921.64     46.16 o 
  -1   7   4      857.07      936.54     42.22 o 
   0   7   4     1541.34     1579.38     74.70 o 
   1   7   4     1032.96     1029.78     49.99 o 
   2   7   4     1380.92     1370.79     43.32 o 
   3   7   4      651.30      636.02     43.31 o 
   4   7   4      699.47      632.14     36.90 o 
   5   7   4      200.01      172.26     42.59 o 
   6   7   4      177.28      122.82     46.92 o 
   7   7   4       25.86       49.31     51.38 o 
  -7   8   4       29.23       64.43     60.73 o 
  -6   8   4      136.16      152.99     43.37 o 
  -5   8   4      328.36      334.15     38.97 o 
  -4   8   4      857.55      789.32     44.51 o 
  -3   8   4     1235.29     1115.95     78.07 o 
  -2   8   4     2064.85     2159.27     92.04 o 
  -1   8   4     1859.97     1900.78    148.20 o 
   0   8   4     1162.48     1116.10     83.92 o 
   1   8   4     1896.67     1872.35     92.46 o 
   2   8   4       53.15       68.53     42.13 o 
   3   8   4     1540.01     1513.28     47.10 o 
   4   8   4        8.86        3.27     40.08 o 
   5   8   4      625.36      711.12     83.25 o 
   6   8   4        0.10      -21.56     48.79 o 
  -6   9   4        0.21       77.03     52.60 o 
  -5   9   4      119.16      174.08     43.26 o 
  -4   9   4       25.33       66.55     39.74 o 
  -3   9   4       88.47      102.19     39.07 o 
  -2   9   4      652.56      780.91     45.21 o 
  -1   9   4       69.92       88.05     48.92 o 
   0   9   4     2132.29     2186.81     81.47 o 
   1   9   4      133.75      103.16     51.21 o 
   2   9   4     1745.14     1712.93     76.57 o 
   3   9   4      140.79      178.42     39.28 o 
   4   9   4      416.46      437.10     50.61 o 
   5   9   4       54.38       34.97     50.52 o 
   6   9   4       30.38        7.13     47.84 o 
  -5  10   4       48.73       54.36     48.38 o 
  -4  10   4      127.31      170.49     40.31 o 
  -3  10   4      300.86      236.44     46.80 o 
  -2  10   4      194.29      235.71     48.25 o 
  -1  10   4      683.04      649.10    162.65 o 
   0  10   4      190.87      151.63     81.90 o 
   1  10   4      906.71      900.11     57.41 o 
   2  10   4      117.99      167.88     47.24 o 
   3  10   4      749.51      731.97     53.74 o 
   4  10   4       54.73       61.58     55.05 o 
   5  10   4      284.00      304.93     59.19 o 
  -3  11   4      147.73      148.06     54.78 o 
  -2  11   4      101.07       90.61     51.48 o 
  -1  11   4      127.36       34.78    105.88 o 
   0  11   4      436.20      484.63     62.61 o 
   1  11   4      168.95      200.40     55.76 o 
   2  11   4      453.70      390.96     56.14 o 
   3  11   4       92.77      179.76     57.13 o 
   0  12   4       55.27      116.42     60.88 o 
  -9   1   5       70.11       62.45     38.03 o 
  -8   1   5       72.97      144.58     51.05 o 
  -7   1   5      576.81      549.07     28.29 o 
  -6   1   5        0.29       23.30     26.41 o 
  -5   1   5     4623.42     4615.76     40.08 o 
  -4   1   5      692.12      672.56     31.26 o 
  -3   1   5    21679.42    21838.89     95.64 o 
  -2   1   5     2843.23     2814.14     37.66 o 
  -1   1   5    43522.89    41214.84    330.50 o 
   0   1   5     4432.73     4289.30     90.57 o 
   1   1   5    22874.90    24337.11    161.53 o 
   2   1   5     5314.31     5296.42     51.85 o 
   3   1   5     4421.94     4381.48     41.01 o 
   4   1   5     3269.02     3252.04     36.54 o 
   5   1   5      795.48      773.95     33.20 o 
   6   1   5      728.02      744.80     44.57 o 
   7   1   5      138.51      138.21     33.07 o 
   8   1   5       36.61       82.59     39.43 o 
   9   1   5       10.99      106.34     45.31 o 
  -9   2   5        0.28        2.20     46.04 o 
  -8   2   5        4.62      -33.73     33.73 o 
  -7   2   5        8.14       37.84     49.70 o 
  -6   2   5        9.51       32.23     30.91 o 
  -5   2   5       84.53       47.42     33.15 o 
  -4   2   5       20.42       77.85     29.26 o 
  -3   2   5        0.55        8.01     32.16 o 
  -2   2   5       91.18      103.85     29.93 o 
  -1   2   5     1062.85     1088.77     39.14 o 
   0   2   5      921.74      987.95     60.42 o 
   1   2   5     2241.21     2544.97     87.74 o 
   2   2   5     1163.55     1252.40     37.39 o 
   3   2   5      484.03      450.13     28.70 o 
   4   2   5      406.82      384.50     29.97 o 
   5   2   5        2.87       -9.68     32.75 o 
   6   2   5      100.74      105.54     32.99 o 
   7   2   5        1.24       36.62     34.83 o 
   8   2   5       63.04      105.80     41.40 o 
   9   2   5        0.01       28.35     46.87 o 
  -9   3   5       87.60      113.94     42.40 o 
  -8   3   5       14.34       21.64     45.32 o 
  -7   3   5      592.31      571.29     33.52 o 
  -6   3   5        0.45       85.62     29.82 o 
  -5   3   5     2746.58     2613.77     32.93 o 
  -4   3   5      132.60      129.28     26.72 o 
  -3   3   5     6813.29     6304.74     75.42 o 
  -2   3   5      795.06      750.55     39.48 o 
  -1   3   5     6538.12     6147.34     77.77 o 
   0   3   5     2858.45     2887.18     71.76 o 
   1   3   5     3469.95     3275.53     70.39 o 
   2   3   5     4843.59     4959.73     81.14 o 
   3   3   5     1913.28     1953.95     49.96 o 
   4   3   5     3474.22     3446.53     39.44 o 
   5   3   5      756.92      709.44     28.08 o 
   6   3   5     1000.10     1027.66     35.57 o 
   7   3   5      162.14      162.39     37.49 o 
   8   3   5       77.30       43.44     43.14 o 
  -9   4   5        0.39       41.66     44.25 o 
  -8   4   5       47.33       26.00     41.74 o 
  -7   4   5        2.00        7.42     28.95 o 
  -6   4   5      245.17      275.14     44.00 o 
  -5   4   5       12.55       30.60     25.08 o 
  -4   4   5      408.70      456.91     39.99 o 
  -3   4   5      163.19      161.89     30.94 o 
  -2   4   5      994.59     1111.48     65.33 o 
  -1   4   5     2167.98     2277.54     54.29 o 
   0   4   5     4168.51     4687.61    114.47 o 
   1   4   5     1725.72     1745.51     74.17 o 
   2   4   5     5254.64     5831.35    191.19 o 
   3   4   5       35.86       44.37     28.40 o 
   4   4   5     1349.60     1384.29     38.94 o 
   5   4   5       42.07       77.88     33.32 o 
   6   4   5       28.89      -24.80     33.64 o 
   7   4   5        0.81       43.75     48.72 o 
   8   4   5        8.56       20.46     39.73 o 
  -8   5   5       10.02      -46.88     46.88 o 
  -7   5   5      553.65      526.34     69.55 o 
  -6   5   5       24.68      -26.24     38.33 o 
  -5   5   5     1506.52     1487.78     40.04 o 
  -4   5   5       14.78       26.96     52.03 o 
  -3   5   5     2922.05     2814.29     43.80 o 
  -2   5   5     1091.41     1102.20     48.32 o 
  -1   5   5     5140.18     5087.59    122.94 o 
   0   5   5     3389.39     3342.25    230.02 o 
   1   5   5     6276.73     6288.44    286.88 o 
   2   5   5     2535.30     2403.32     47.31 o 
   3   5   5     3243.38     3322.79     69.22 o 
   4   5   5      677.05      634.91     33.76 o 
   5   5   5      454.06      496.14     33.26 o 
   6   5   5       99.91      130.83     42.05 o 
   7   5   5        0.41      -31.12     41.47 o 
   8   5   5       13.74       83.01     55.16 o 
  -8   6   5       77.60      131.65     51.98 o 
  -7   6   5       12.29      -26.98     42.90 o 
  -6   6   5      335.98      366.70     39.15 o 
  -5   6   5        0.03        4.35     32.78 o 
  -4   6   5      589.49      543.55     37.01 o 
  -3   6   5        1.61       33.94     32.54 o 
  -2   6   5      654.83      642.42     34.04 o 
  -1   6   5      224.38      261.47     46.07 o 
   0   6   5      910.52      932.11     46.94 o 
   1   6   5      637.96      547.57     42.09 o 
   2   6   5      942.55     1000.32     41.61 o 
   3   6   5      516.74      497.83     33.36 o 
   4   6   5      319.06      404.53     38.37 o 
   5   6   5      302.11      302.61     41.88 o 
   6   6   5       22.13       77.83     45.06 o 
   7   6   5      155.39      158.41     45.50 o 
  -7   7   5      415.60      444.12     52.27 o 
  -6   7   5       74.07       58.16     54.17 o 
  -5   7   5     1261.90     1141.93     56.73 o 
  -4   7   5       16.07       15.21     37.78 o 
  -3   7   5     2068.01     1963.06    108.18 o 
  -2   7   5      581.32      650.53     39.09 o 
  -1   7   5     3128.19     3370.84    286.55 o 
   0   7   5     2726.84     2686.47    142.08 o 
   1   7   5     3717.16     3762.25    201.94 o 
   2   7   5     2057.23     2061.06     50.78 o 
   3   7   5     1740.00     1824.75     40.29 o 
   4   7   5      461.21      461.64     49.20 o 
   5   7   5      183.79      169.35     42.75 o 
   6   7   5       77.84      130.79     50.59 o 
   7   7   5        0.26       -5.77     53.54 o 
  -7   8   5        0.43       34.33     66.46 o 
  -6   8   5      206.36      241.31     42.05 o 
  -5   8   5        3.28      -35.52     44.33 o 
  -4   8   5      977.11      975.37     42.07 o 
  -3   8   5        1.28       -7.52     35.14 o 
  -2   8   5     1701.09     1559.49     83.89 o 
  -1   8   5        0.88       23.16     54.91 o 
   0   8   5     1057.99      975.34     66.25 o 
   1   8   5       42.74       61.90     48.99 o 
   2   8   5      228.21      314.80     44.68 o 
   3   8   5      180.29      129.12     41.39 o 
   4   8   5       26.41       75.87     46.74 o 
   5   8   5      165.77      175.30     38.28 o 
   6   8   5        7.53       -7.71     51.12 o 
  -6   9   5        0.32       29.31     46.56 o 
  -5   9   5      495.53      463.53     48.54 o 
  -4   9   5        0.24       41.40     37.91 o 
  -3   9   5     1075.86     1027.50     47.87 o 
  -2   9   5       97.90       80.52     44.53 o 
  -1   9   5     1622.01     1693.34    155.12 o 
   0   9   5      448.46      488.68     53.53 o 
   1   9   5     1696.34     1730.80    178.60 o 
   2   9   5      375.52      366.04     39.06 o 
   3   9   5      815.77      853.72     47.81 o 
   4   9   5      115.01      113.99     48.79 o 
   5   9   5      145.37      133.23     57.27 o 
  -5  10   5        9.15        4.11     54.16 o 
  -4  10   5      683.86      695.50     48.69 o 
  -3  10   5       14.41       -7.88     43.99 o 
  -2  10   5     1688.08     1814.90     74.58 o 
  -1  10   5        0.54        1.52     57.29 o 
   0  10   5     1339.40     1400.23    150.62 o 
   1  10   5        7.81       18.70     91.47 o 
   2  10   5      365.79      448.16     53.00 o 
   3  10   5       94.13      172.45     65.63 o 
   4  10   5       60.64       95.40     59.40 o 
  -3  11   5      524.63      463.32     54.60 o 
  -2  11   5      109.10      120.84     58.28 o 
  -1  11   5      663.74      644.22     59.23 o 
   0  11   5      109.02      184.90     60.62 o 
   1  11   5      458.29      484.97     61.81 o 
   2  11   5       83.37      153.42     55.52 o 
   3  11   5      171.28      223.51     51.91 o 
  -9   0   6       53.73      101.39     55.90 o 
  -8   0   6      521.09      467.94     52.44 o 
  -7   0   6      613.33      664.02     45.96 o 
  -6   0   6     2991.56     3028.28     64.86 o 
  -5   0   6     2298.93     2339.20     41.67 o 
  -4   0   6     7740.39     7586.09     57.14 o 
  -3   0   6     1657.53     1525.69     45.04 o 
  -2   0   6    11899.76    12147.28    284.46 o 
  -1   0   6      418.38      460.40     49.80 o 
   0   0   6    15694.09    15997.41    174.93 o 
   1   0   6     2378.85     2466.82     94.89 o 
   2   0   6    14262.17    15051.12    429.66 o 
   3   0   6      710.50      710.82     45.92 o 
   4   0   6     5070.82     5097.40     61.78 o 
   5   0   6      243.57      266.27     48.11 o 
   6   0   6      698.82      723.93     71.53 o 
   7   0   6      152.29      232.54     68.40 o 
   8   0   6       53.54        1.76     58.19 o 
   9   0   6       48.47        9.81     85.83 o 
  -9   1   6        0.05       64.88     39.49 o 
  -8   1   6       92.69       96.81     33.36 o 
  -7   1   6        1.75       21.63     36.45 o 
  -6   1   6      127.03      133.33     38.10 o 
  -5   1   6      100.57       98.14     27.27 o 
  -4   1   6       95.16      124.22     26.43 o 
  -3   1   6      404.07      386.07     28.52 o 
  -2   1   6      176.81      191.43     29.69 o 
  -1   1   6       78.34      106.56     38.50 o 
   0   1   6      376.92      381.50     61.91 o 
   1   1   6       28.28       49.63     57.58 o 
   2   1   6      138.37      185.21     34.77 o 
   3   1   6        0.44       -3.30     24.94 o 
   4   1   6        9.35       10.95     31.79 o 
   5   1   6       22.74      -31.93     31.93 o 
   6   1   6       50.66       66.94     32.10 o 
   7   1   6       15.07       30.89     37.14 o 
   8   1   6       21.04       41.17     39.92 o 
   9   1   6        0.76       79.04     49.02 o 
  -9   2   6       35.16       54.04     46.71 o 
  -8   2   6      416.21      464.37     34.74 o 
  -7   2   6      342.93      321.26     33.24 o 
  -6   2   6     1550.40     1633.92     80.19 o 
  -5   2   6     1515.05     1466.08     51.82 o 
  -4   2   6     4542.88     4451.07     48.05 o 
  -3   2   6     1904.16     1818.34     34.95 o 
  -2   2   6    12340.79    11994.46     99.37 o 
  -1   2   6      337.13      383.17     37.72 o 
   0   2   6    22006.73    21798.71    159.05 o 
   1   2   6        2.11       23.59     53.66 o 
   2   2   6    14853.46    15561.57    265.98 o 
   3   2   6        1.98       16.42     33.37 o 
   4   2   6     4121.76     4025.08     38.76 o 
   5   2   6        7.08      -14.02     29.79 o 
   6   2   6      643.50      635.57     33.52 o 
   7   2   6        0.36      -35.93     35.93 o 
   8   2   6      124.74      125.43     39.71 o 
  -9   3   6        0.00       65.04     76.23 o 
  -8   3   6       14.19       -4.18     37.17 o 
  -7   3   6        0.10       16.83     45.11 o 
  -6   3   6        2.38       40.75     25.32 o 
  -5   3   6      161.25      192.50     32.65 o 
  -4   3   6       34.37       41.65     24.78 o 
  -3   3   6     1226.13     1221.66     43.63 o 
  -2   3   6      539.76      553.17     34.42 o 
  -1   3   6      522.87      454.66     44.65 o 
   0   3   6      447.08      474.56     54.18 o 
   1   3   6      426.93      577.65     57.46 o 
   2   3   6       82.12       68.56     43.72 o 
   3   3   6      531.45      612.25     53.46 o 
   4   3   6      416.57      435.13     34.52 o 
   5   3   6        7.95        2.06     34.44 o 
   6   3   6      129.09      179.37     32.35 o 
   7   3   6       29.95       93.18     37.21 o 
   8   3   6       19.51        1.27     43.77 o 
  -9   4   6       20.74       90.92     62.08 o 
  -8   4   6       65.81       89.56     37.47 o 
  -7   4   6       92.94       94.37     35.41 o 
  -6   4   6      782.69      753.94     28.06 o 
  -5   4   6      346.01      364.76     27.60 o 
  -4   4   6     4197.58     4063.49     49.23 o 
  -3   4   6     1269.36     1267.40     28.96 o 
  -2   4   6    11103.46    10764.47    117.68 o 
  -1   4   6     2964.78     3278.73     55.78 o 
   0   4   6    14870.37    15008.98    503.01 o 
   1   4   6     1947.07     2269.60     67.18 o 
   2   4   6     9546.38     9427.56     70.14 o 
   3   4   6      113.93      169.82     39.49 o 
   4   4   6     3058.85     3017.41     47.29 o 
   5   4   6       64.73       47.36     30.53 o 
   6   4   6      513.74      549.10     38.56 o 
   7   4   6       62.99       66.94     37.15 o 
   8   4   6       52.00       95.34     45.63 o 
  -8   5   6       16.06      -17.86     49.10 o 
  -7   5   6        1.88       54.04     93.71 o 
  -6   5   6        4.37       21.06     33.64 o 
  -5   5   6      183.16      259.42     31.80 o 
  -4   5   6        6.94       30.57     42.93 o 
  -3   5   6     1181.64     1063.14     37.40 o 
  -2   5   6      240.85      301.35     31.93 o 
  -1   5   6     1943.17     1805.18    122.32 o 
   0   5   6      364.75      389.88     54.70 o 
   1   5   6     1290.11     1313.08     42.68 o 
   2   5   6       24.84       28.79     39.56 o 
   3   5   6      768.74      864.80     35.63 o 
   4   5   6      396.85      436.37     38.85 o 
   5   5   6      385.38      354.01     34.55 o 
   6   5   6      151.41      247.96     70.18 o 
   7   5   6       50.12       56.26     43.20 o 
   8   5   6        4.34       15.80     55.95 o 
  -8   6   6       71.48       63.09     42.41 o 
  -7   6   6        1.04       -9.86     37.55 o 
  -6   6   6      710.18      784.29     37.33 o 
  -5   6   6       20.44      -21.50     64.00 o 
  -4   6   6     4059.24     3961.82     68.88 o 
  -3   6   6      283.66      231.17     39.76 o 
  -2   6   6     8979.23     8690.16    108.67 o 
  -1   6   6      633.83      655.94     47.44 o 
   0   6   6     7400.67     7613.91    467.58 o 
   1   6   6      137.49      124.74     46.27 o 
   2   6   6     3126.99     3098.71     79.49 o 
   3   6   6       30.57       59.89     35.96 o 
   4   6   6     1271.68     1384.35     64.10 o 
   5   6   6       27.42       63.49     40.00 o 
   6   6   6      518.49      460.87     49.31 o 
   7   6   6        5.02      -31.33     40.30 o 
  -7   7   6        1.49       32.37     50.26 o 
  -6   7   6       36.22       32.13     45.69 o 
  -5   7   6       19.11       44.28     40.65 o 
  -4   7   6       33.04      112.32     36.09 o 
  -3   7   6      493.73      562.85     42.28 o 
  -2   7   6       12.05       29.61     33.00 o 
  -1   7   6     1728.83     1721.63     43.97 o 
   0   7   6        0.15       24.85     45.05 o 
   1   7   6     1877.96     1876.56     88.46 o 
   2   7   6        3.20       42.34     41.32 o 
   3   7   6      840.15      721.34     45.01 o 
   4   7   6        1.90       48.02     43.67 o 
   5   7   6      189.51      190.19     43.87 o 
   6   7   6        0.09       12.46     51.25 o 
   7   7   6       24.42       28.33     56.22 o 
  -7   8   6       54.58        5.42     47.96 o 
  -6   8   6      316.69      306.39     46.58 o 
  -5   8   6       31.83       51.63     43.82 o 
  -4   8   6     1666.42     1544.19     52.06 o 
  -3   8   6       44.37       54.91     34.97 o 
  -2   8   6     3487.58     3416.75    131.55 o 
  -1   8   6      125.37      275.21     52.34 o 
   0   8   6     2774.90     2807.74    244.98 o 
   1   8   6       12.44      -25.23     47.87 o 
   2   8   6     1287.50     1227.92     40.00 o 
   3   8   6      113.08      169.98     45.66 o 
   4   8   6      656.92      640.00     49.72 o 
   5   8   6      145.17      187.46     50.97 o 
   6   8   6      257.34      276.10     46.63 o 
  -6   9   6      119.93      152.55     45.14 o 
  -5   9   6      109.37      168.37     46.60 o 
  -4   9   6      108.82       73.31     45.43 o 
  -3   9   6      332.62      294.13     41.61 o 
  -2   9   6        0.30      -39.39     39.39 o 
  -1   9   6      959.80     1021.92     85.92 o 
   0   9   6       67.14      139.40     53.39 o 
   1   9   6     1641.45     1588.57     47.96 o 
   2   9   6       26.02       56.53     39.77 o 
   3   9   6     1111.66     1109.37     52.04 o 
   4   9   6        0.96       57.93     51.91 o 
   5   9   6      267.57      292.48     62.26 o 
  -5  10   6       30.64        9.49     54.42 o 
  -4  10   6      252.76      226.94     51.80 o 
  -3  10   6       32.36       79.26     44.88 o 
  -2  10   6      740.44      678.03     43.14 o 
  -1  10   6       23.35       78.35     55.51 o 
   0  10   6      878.20      743.02    102.23 o 
   1  10   6        0.05      -65.99    100.89 o 
   2  10   6      495.90      492.01     45.67 o 
   3  10   6       17.12       49.31     53.97 o 
   4  10   6      184.11      132.25     59.40 o 
  -3  11   6      145.48      232.47     83.41 o 
  -2  11   6        0.36       -1.14     51.65 o 
  -1  11   6      376.76      394.41     62.19 o 
   0  11   6      140.86      224.65    119.28 o 
   1  11   6      735.31      750.02     67.89 o 
   2  11   6      152.01      225.87     58.91 o 
   3  11   6      545.28      626.71     55.06 o 
  -9   1   7        0.10       17.89     35.59 o 
  -8   1   7       48.02      114.44     34.28 o 
  -7   1   7       73.37      137.32     25.21 o 
  -6   1   7      236.08      279.84     26.72 o 
  -5   1   7     2009.43     1945.95     46.16 o 
  -4   1   7     1706.80     1621.08     52.91 o 
  -3   1   7    11428.11    11211.48    139.04 o 
  -2   1   7     8429.27     8067.86     60.74 o 
  -1   1   7    19096.48    18716.83    131.36 o 
   0   1   7    13433.01    13069.93    118.47 o 
   1   1   7    10333.49    10967.21    106.57 o 
   2   1   7     4635.83     4993.92     78.65 o 
   3   1   7     4629.49     4713.10     62.79 o 
   4   1   7      460.21      481.53     33.75 o 
   5   1   7     2186.22     2213.33     40.20 o 
   6   1   7       35.34       64.22     32.77 o 
   7   1   7      582.57      562.72     37.60 o 
   8   1   7        4.94       14.16     40.97 o 
  -9   2   7        0.83       25.40     38.87 o 
  -8   2   7       32.01       24.15     31.06 o 
  -7   2   7       81.32       61.65     36.94 o 
  -6   2   7       39.98       96.74     26.09 o 
  -5   2   7      254.42      244.41     28.15 o 
  -4   2   7        3.05      -14.20     26.02 o 
  -3   2   7       20.54        6.13     26.91 o 
  -2   2   7       21.24        9.70     44.06 o 
  -1   2   7      193.33      221.93     37.17 o 
   0   2   7     1240.70     1255.34     62.69 o 
   1   2   7       36.01       18.65     52.83 o 
   2   2   7     1611.43     1693.55     73.15 o 
   3   2   7      950.46      947.41     32.57 o 
   4   2   7      319.73      355.04     28.05 o 
   5   2   7      582.74      564.83     34.49 o 
   6   2   7        1.25        8.66     33.66 o 
   7   2   7       57.57       54.32     35.92 o 
   8   2   7        9.33        2.78     42.53 o 
  -9   3   7        4.29      110.67     47.53 o 
  -8   3   7      181.24      212.64     37.81 o 
  -7   3   7       38.00      104.28     28.75 o 
  -6   3   7     1218.85     1189.60     27.24 o 
  -5   3   7      549.15      528.26     32.91 o 
  -4   3   7     4371.99     4209.06     40.91 o 
  -3   3   7     3371.87     3301.99     65.04 o 
  -2   3   7     8366.25     8168.30     58.71 o 
  -1   3   7     9570.93     9324.39     78.96 o 
   0   3   7     7274.33     7344.61    121.17 o 
   1   3   7    13602.38    14556.84    121.67 o 
   2   3   7     2609.31     2796.60     74.25 o 
   3   3   7     8568.61     8965.20    116.00 o 
   4   3   7      481.56      461.19     32.59 o 
   5   3   7     2629.01     2764.06     42.33 o 
   6   3   7       78.84       85.57     30.87 o 
   7   3   7      415.24      378.75     39.81 o 
   8   3   7        7.55        8.66     44.79 o 
  -8   4   7       20.94      -21.06     30.53 o 
  -7   4   7       73.78      146.68     34.84 o 
  -6   4   7       27.98       58.35     38.98 o 
  -5   4   7      421.18      440.38     48.02 o 
  -4   4   7        0.57        2.15     35.23 o 
  -3   4   7      370.95      352.55     30.95 o 
  -2   4   7       39.22       19.51     31.76 o 
  -1   4   7       29.43       60.86     41.01 o 
   0   4   7     1003.07      959.17     52.33 o 
   1   4   7       55.60       56.56     54.02 o 
   2   4   7     1427.97     1242.90     67.95 o 
   3   4   7      190.01      169.17     41.17 o 
   4   4   7      266.39      246.74     39.46 o 
   5   4   7       34.59       35.95     54.30 o 
   6   4   7        7.35      -14.59     37.84 o 
   7   4   7        1.68       34.46     41.93 o 
   8   4   7        2.47      -22.44     46.44 o 
  -8   5   7      203.89      247.35     62.20 o 
  -7   5   7       33.54       19.60     38.13 o 
  -6   5   7     1170.53     1228.71     41.06 o 
  -5   5   7      178.09      241.36     31.06 o 
  -4   5   7     2823.15     2749.98     40.67 o 
  -3   5   7     1030.84      988.76     39.98 o 
  -2   5   7     2854.44     2796.10     50.77 o 
  -1   5   7     4305.65     4134.99    122.74 o 
   0   5   7     1494.87     1583.86     75.18 o 
   1   5   7     7458.56     7406.41    284.56 o 
   2   5   7      550.71      544.35     46.09 o 
   3   5   7     5024.48     4853.99     55.65 o 
   4   5   7      109.50      129.51     30.64 o 
   5   5   7     1616.85     1610.10     64.35 o 
   6   5   7        0.84       56.59     42.26 o 
   7   5   7      374.95      404.96     47.24 o 
   8   5   7        4.11       20.31     66.84 o 
  -8   6   7        3.43       82.57     56.54 o 
  -7   6   7      204.51      276.50     40.92 o 
  -6   6   7       16.33      -28.50     70.87 o 
  -5   6   7      791.49      770.94     37.91 o 
  -4   6   7       42.69       33.33     37.28 o 
  -3   6   7     1146.48     1160.53     58.45 o 
  -2   6   7      224.66      232.33     33.85 o 
  -1   6   7      622.22      630.19     47.26 o 
   0   6   7      830.72      858.79     52.56 o 
   1   6   7      194.87      187.35     50.36 o 
   2   6   7      863.52      833.87     46.33 o 
   3   6   7       44.18       77.30     45.15 o 
   4   6   7      218.97      232.72     33.22 o 
   5   6   7        0.30       91.29     56.25 o 
   6   6   7       13.39       64.20     47.32 o 
   7   6   7        3.67       60.78     50.78 o 
  -7   7   7       14.93       12.44     44.27 o 
  -6   7   7      416.46      457.07     43.72 o 
  -5   7   7       35.94      101.18     40.31 o 
  -4   7   7      809.33      735.19     34.67 o 
  -3   7   7      207.94      236.02     34.25 o 
  -2   7   7      560.35      616.32     38.81 o 
  -1   7   7     1542.57     1635.57     38.82 o 
   0   7   7      378.06      447.74     49.72 o 
   1   7   7     3362.67     3263.41     68.68 o 
   2   7   7      543.72      601.91     53.12 o 
   3   7   7     2067.58     2136.30    120.48 o 
   4   7   7      325.53      250.77     41.51 o 
   5   7   7      468.45      546.27     54.32 o 
   6   7   7       23.26       52.99     54.88 o 
   7   7   7       75.95       94.91     52.47 o 
  -7   8   7      127.25      149.96     55.24 o 
  -6   8   7       62.15       48.59     42.48 o 
  -5   8   7      554.03      542.95     42.85 o 
  -4   8   7      202.71      262.43     41.15 o 
  -3   8   7     1409.77     1318.03     45.82 o 
  -2   8   7      323.13      280.97     36.80 o 
  -1   8   7     1577.10     1649.73    110.65 o 
   0   8   7      306.79      259.93     48.16 o 
   1   8   7      569.09      710.81     82.54 o 
   2   8   7      275.55      230.77     38.32 o 
   3   8   7       24.60       55.38     46.95 o 
   4   8   7      238.59      231.13     52.91 o 
   5   8   7       10.45       64.83     59.73 o 
   6   8   7      121.20      164.42     65.62 o 
  -6   9   7      198.99      227.13     48.53 o 
  -5   9   7      191.76      121.66     47.80 o 
  -4   9   7      526.06      561.82     56.99 o 
  -3   9   7      340.29      355.95     36.37 o 
  -2   9   7      452.63      451.30     44.77 o 
  -1   9   7      783.67      819.69     92.99 o 
   0   9   7      265.40      284.30     69.94 o 
   1   9   7     1223.65     1315.63    104.53 o 
   2   9   7      248.52      342.88     47.44 o 
   3   9   7      730.67      715.25     51.62 o 
   4   9   7      145.38      194.21     54.78 o 
   5   9   7      177.89      230.98     68.35 o 
  -5  10   7      101.23       67.28     50.17 o 
  -4  10   7      214.73      193.65     57.19 o 
  -3  10   7      400.00      430.65     49.69 o 
  -2  10   7      450.64      574.58     49.42 o 
  -1  10   7      814.73      832.22     56.99 o 
   0  10   7      194.48      184.32     56.78 o 
   1  10   7      455.51      464.51     58.78 o 
   2  10   7       33.21       -9.01     47.26 o 
   3  10   7       35.39       30.56     57.10 o 
   4  10   7       26.36       10.95     65.59 o 
  -3  11   7      222.40      183.67     71.67 o 
  -2  11   7      489.83      508.54     52.71 o 
  -1  11   7      327.19      406.96     96.29 o 
   0  11   7      438.89      511.16     63.59 o 
   1  11   7      280.22      273.30     69.78 o 
   2  11   7      151.54      223.65     61.62 o 
  -9   0   8      167.14      135.74     75.64 o 
  -8   0   8       20.87      -20.75     47.48 o 
  -7   0   8     1360.32     1312.15     41.88 o 
  -6   0   8      668.00      630.74     42.90 o 
  -5   0   8     5097.50     5115.25    152.07 o 
  -4   0   8     3880.56     3983.57     51.37 o 
  -3   0   8     8436.33     8440.76    113.62 o 
  -2   0   8     4536.91     5137.98     62.57 o 
  -1   0   8     7888.14     7938.60     93.14 o 
   0   0   8      138.34       26.01     67.77 o 
   1   0   8     8223.94     8908.54    129.31 o 
   2   0   8     4854.76     4654.03    104.23 o 
   3   0   8     6089.96     6053.81    236.14 o 
   4   0   8     2494.64     2461.20     56.21 o 
   5   0   8     1644.66     1573.21     53.54 o 
   6   0   8      515.89      569.37     51.31 o 
   7   0   8      135.48       76.74     54.05 o 
   8   0   8      109.82       70.80     63.32 o 
  -9   1   8        3.47      -11.78     44.21 o 
  -8   1   8       42.30       94.24     36.63 o 
  -7   1   8        1.36      -33.37     33.37 o 
  -6   1   8      183.56      177.64     24.81 o 
  -5   1   8       55.65       -4.70     43.34 o 
  -4   1   8       21.74       67.57     28.38 o 
  -3   1   8       93.85      100.59     25.01 o 
  -2   1   8      711.87      777.02     31.12 o 
  -1   1   8        3.82      -17.95     35.90 o 
   0   1   8     1581.95     1670.36     81.04 o 
   1   1   8       73.18       80.80     45.82 o 
   2   1   8      175.04      213.35     50.48 o 
   3   1   8        0.11       -2.15     31.92 o 
   4   1   8       15.88        1.04     33.14 o 
   5   1   8       77.34      102.44     32.19 o 
   6   1   8        6.83      -16.46     35.63 o 
   7   1   8       68.81      120.14     36.56 o 
   8   1   8        0.39       26.67     42.42 o 
  -9   2   8       52.43       54.95     46.36 o 
  -8   2   8       97.83      103.98     33.42 o 
  -7   2   8      899.93      926.28     29.53 o 
  -6   2   8       95.96       79.35     34.52 o 
  -5   2   8     4296.00     4291.34     33.20 o 
  -4   2   8        8.71       -1.97     39.25 o 
  -3   2   8     8733.41     8467.93    157.77 o 
  -2   2   8      550.59      571.41     38.25 o 
  -1   2   8    10350.16    10486.96    252.23 o 
   0   2   8     3457.61     3398.82     74.70 o 
   1   2   8     8695.78     9320.96    110.87 o 
   2   2   8     4420.89     4279.54     86.39 o 
   3   2   8     3891.51     3967.60    109.66 o 
   4   2   8     2203.09     2220.38     57.83 o 
   5   2   8      588.66      600.88     35.06 o 
   6   2   8      640.72      647.37     35.50 o 
   7   2   8        6.25       19.05     34.08 o 
   8   2   8      138.68      172.60     44.06 o 
  -9   3   8       48.43       57.98     40.47 o 
  -8   3   8       31.24       22.71     31.84 o 
  -7   3   8       29.00      101.94     34.87 o 
  -6   3   8       60.07       37.20     27.66 o 
  -5   3   8       56.79       39.18     30.10 o 
  -4   3   8      411.43      420.63     30.87 o 
  -3   3   8      292.42      288.66     30.80 o 
  -2   3   8     2048.27     1946.78     37.66 o 
  -1   3   8        3.92       28.40     31.70 o 
   0   3   8     2391.04     2329.39     66.54 o 
   1   3   8      297.51      193.57     71.67 o 
   2   3   8      410.58      419.30     47.81 o 
   3   3   8        2.43       10.57     30.45 o 
   4   3   8        3.01       43.18     36.94 o 
   5   3   8      228.12      258.32     31.84 o 
   6   3   8        0.64      -10.46     29.73 o 
   7   3   8       86.80      109.00     41.49 o 
   8   3   8        2.65       -2.02     46.79 o 
  -8   4   8        6.08      -33.11     35.50 o 
  -7   4   8      320.64      364.56     35.17 o 
  -6   4   8        1.15       -1.08     27.14 o 
  -5   4   8     2487.02     2470.15     42.20 o 
  -4   4   8      123.17      130.13     36.71 o 
  -3   4   8     9031.29     8695.62    159.19 o 
  -2   4   8     1172.32     1171.06     37.35 o 
  -1   4   8    13933.42    13257.91    167.39 o 
   0   4   8     2543.74     2491.76     73.03 o 
   1   4   8     8375.53     8859.68    422.36 o 
   2   4   8     2005.77     2046.11     55.71 o 
   3   4   8     2213.86     2002.14     75.70 o 
   4   4   8      866.71      860.91     61.49 o 
   5   4   8      347.60      309.09     40.92 o 
   6   4   8      261.53      309.66     38.99 o 
   7   4   8       43.62       38.39     40.54 o 
   8   4   8       59.24      104.74     50.79 o 
  -8   5   8        0.11       63.15     43.81 o 
  -7   5   8       13.49       51.54     38.88 o 
  -6   5   8        1.02       81.58     33.98 o 
  -5   5   8        0.10       10.33     31.66 o 
  -4   5   8      212.23      205.15     32.23 o 
  -3   5   8      163.65      177.36     31.56 o 
  -2   5   8     1533.03     1445.62     39.58 o 
  -1   5   8      234.14      233.16     46.46 o 
   0   5   8     1781.61     1809.06     82.18 o 
   1   5   8       27.65       -8.93     39.81 o 
   2   5   8      402.28      418.89     67.42 o 
   3   5   8        5.27       24.79     64.99 o 
   4   5   8       55.08       53.34     40.98 o 
   5   5   8        7.87        7.83     62.46 o 
   6   5   8       45.05       63.57     46.03 o 
   7   5   8        1.20       10.95     55.72 o 
  -8   6   8       11.34       18.76     51.37 o 
  -7   6   8      287.77      239.49     43.81 o 
  -6   6   8        3.15       76.48     41.49 o 
  -5   6   8     1395.88     1414.69     40.76 o 
  -4   6   8      267.90      285.17     36.97 o 
  -3   6   8     4799.17     4612.24     46.79 o 
  -2   6   8      591.22      550.38     36.24 o 
  -1   6   8     8105.74     7899.54    161.27 o 
   0   6   8      381.75      367.48     46.69 o 
   1   6   8     5320.23     5589.69    339.24 o 
   2   6   8      360.95      405.05     84.82 o 
   3   6   8     1350.56     1540.20     72.10 o 
   4   6   8      444.40      512.05     68.57 o 
   5   6   8      157.23      136.28     47.73 o 
   6   6   8      199.93      277.13     52.59 o 
   7   6   8        5.15       16.88     57.62 o 
  -7   7   8        0.55       17.37     44.53 o 
  -6   7   8      106.31       82.48     60.59 o 
  -5   7   8       54.59       83.17     37.78 o 
  -4   7   8      408.59      432.41     34.19 o 
  -3   7   8      399.68      367.08     34.29 o 
  -2   7   8     1027.53      931.17     37.46 o 
  -1   7   8      727.80      590.64     48.69 o 
   0   7   8     1368.94     1421.57    119.37 o 
   1   7   8      605.52      556.96     49.61 o 
   2   7   8      881.66      846.57     47.39 o 
   3   7   8      296.02      367.18     51.98 o 
   4   7   8      286.85      257.49     46.80 o 
   5   7   8       71.02      101.30     67.57 o 
   6   7   8       47.47        3.51     70.59 o 
  -6   8   8        0.00      -12.72     39.99 o 
  -5   8   8      333.44      306.66     43.98 o 
  -4   8   8       67.50       79.35     52.80 o 
  -3   8   8     2117.32     2017.43     41.53 o 
  -2   8   8      145.44      145.35     35.86 o 
  -1   8   8     4447.76     4357.38    252.15 o 
   0   8   8       52.35       46.85     44.49 o 
   1   8   8     2885.48     2864.35     73.60 o 
   2   8   8       66.16       57.06     39.93 o 
   3   8   8      703.27      707.32     54.94 o 
   4   8   8      182.07      166.03     61.40 o 
   5   8   8      133.75      212.90     90.84 o 
   6   8   8      127.30      157.38     73.22 o 
  -6   9   8      147.73      266.66     47.16 o 
  -5   9   8       10.97      -41.52     41.52 o 
  -4   9   8      330.97      491.52     46.79 o 
  -3   9   8        3.36      115.39     44.16 o 
  -2   9   8      465.97      420.63     42.92 o 
  -1   9   8      171.85       83.08     45.24 o 
   0   9   8      659.94      763.47     58.57 o 
   1   9   8      694.60      720.59     57.91 o 
   2   9   8      769.07      809.67     51.33 o 
   3   9   8      498.26      469.54     56.10 o 
   4   9   8      440.36      482.64     68.20 o 
   5   9   8      110.65      230.25     90.76 o 
  -4  10   8       17.64       33.13     52.71 o 
  -3  10   8      535.44      629.85     51.84 o 
  -2  10   8      140.48      171.46     48.23 o 
  -1  10   8      790.41      776.26     53.96 o 
   0  10   8      214.62      237.93     59.05 o 
   1  10   8      573.27      665.82     54.57 o 
   2  10   8      231.70      231.40     49.11 o 
   3  10   8      229.85      224.83     62.62 o 
   4  10   8      189.70      196.52     79.81 o 
  -3  11   8       15.43       76.21     60.04 o 
  -2  11   8      327.77      373.35     73.08 o 
  -1  11   8       28.07      117.12     57.35 o 
   0  11   8      323.23      269.86     67.61 o 
   1  11   8      207.20      205.15     57.57 o 
   2  11   8      395.55      403.32     64.02 o 
  -9   1   9       97.62      177.64     45.15 o 
  -8   1   9      127.34      204.94     43.12 o 
  -7   1   9      244.64      347.61     30.75 o 
  -6   1   9     1092.80     1046.96     30.61 o 
  -5   1   9      292.22      273.75     28.39 o 
  -4   1   9     8398.09     8195.57     41.26 o 
  -3   1   9      449.11      442.98     34.69 o 
  -2   1   9    29646.39    29063.75    409.24 o 
  -1   1   9     1483.55     1458.46     43.63 o 
   0   1   9    35759.19    34504.86    218.35 o 
   1   1   9     1300.39     1366.39     50.87 o 
   2   1   9    14182.52    14923.97    211.56 o 
   3   1   9       18.87       26.54     34.88 o 
   4   1   9     2956.66     2981.57     52.55 o 
   5   1   9      111.40      131.45     33.18 o 
   6   1   9      470.85      466.37     37.03 o 
   7   1   9       27.05       41.62     38.44 o 
   8   1   9       37.37      133.42     45.44 o 
  -9   2   9       60.41       18.61     56.75 o 
  -8   2   9        3.15       39.90     34.34 o 
  -7   2   9      118.13      201.95     37.17 o 
  -6   2   9       86.54       30.93     28.09 o 
  -5   2   9       66.21       66.19     29.05 o 
  -4   2   9      429.50      373.10     25.15 o 
  -3   2   9       13.18       51.54     25.39 o 
  -2   2   9       20.98        4.48     35.18 o 
  -1   2   9        0.44       34.53     31.51 o 
   0   2   9      906.89      905.34     53.33 o 
   1   2   9      553.00      544.28     72.05 o 
   2   2   9     1108.70     1168.25     71.85 o 
   3   2   9      634.38      635.58     55.07 o 
   4   2   9      189.99      204.73     36.32 o 
   5   2   9       51.40       97.33     30.68 o 
   6   2   9        8.20       18.02     36.17 o 
   7   2   9       11.38       48.04     39.99 o 
   8   2   9        1.97      -11.19     45.27 o 
  -9   3   9      137.23      143.94     41.96 o 
  -8   3   9      236.22      312.24     45.31 o 
  -7   3   9      426.35      425.61     29.21 o 
  -6   3   9     1228.63     1232.11     31.61 o 
  -5   3   9      651.32      707.70     39.88 o 
  -4   3   9     4670.01     4502.76     45.52 o 
  -3   3   9      504.03      475.99     43.40 o 
  -2   3   9    10806.53    10318.93    137.70 o 
  -1   3   9      206.95      243.99     37.29 o 
   0   3   9    12025.81    11672.66    108.51 o 
   1   3   9       30.89      148.23     66.45 o 
   2   3   9     6593.08     6398.24     92.79 o 
   3   3   9        4.40      -24.90     64.22 o 
   4   3   9     2102.05     2098.42     40.81 o 
   5   3   9       34.07       89.74     36.58 o 
   6   3   9      409.37      423.45     38.06 o 
   7   3   9       20.08       43.20     41.85 o 
   8   3   9       39.80       30.17     50.51 o 
  -8   4   9        2.24       93.18     41.08 o 
  -7   4   9      119.39      116.07     36.23 o 
  -6   4   9      137.83      112.51     30.13 o 
  -5   4   9      315.78      324.80     30.84 o 
  -4   4   9      681.89      722.68     51.25 o 
  -3   4   9      117.22      155.17     27.01 o 
  -2   4   9      381.60      435.56     37.18 o 
  -1   4   9       18.71      -17.52     49.97 o 
   0   4   9       81.00       53.14     53.05 o 
   1   4   9      402.32      421.30     67.18 o 
   2   4   9      251.16      225.10     66.40 o 
   3   4   9      908.07      941.81     69.15 o 
   4   4   9       11.76       -8.08     47.49 o 
   5   4   9      335.97      346.44     42.25 o 
   6   4   9        0.84       10.92     39.03 o 
   7   4   9       35.75        1.78     40.81 o 
   8   4   9        0.21       68.43     47.06 o 
  -8   5   9       76.44      167.55     47.93 o 
  -7   5   9      343.32      348.96     40.41 o 
  -6   5   9      623.88      655.75     36.60 o 
  -5   5   9      976.77      988.17     39.44 o 
  -4   5   9     1923.78     1902.69     36.23 o 
  -3   5   9     1101.62     1063.93     39.04 o 
  -2   5   9     3589.22     3506.91     43.78 o 
  -1   5   9      169.31      218.61     50.06 o 
   0   5   9     5185.85     5095.39    104.35 o 
   1   5   9       71.13       42.64     44.88 o 
   2   5   9     4709.43     4956.18     83.44 o 
   3   5   9      119.99       93.51     67.68 o 
   4   5   9     2087.74     2038.36     58.36 o 
   5   5   9       19.31       18.64     79.42 o 
   6   5   9      418.99      442.31     64.05 o 
   7   5   9        0.57       42.11     53.06 o 
  -7   6   9       51.43       81.32     44.07 o 
  -6   6   9       94.60      106.48     34.63 o 
  -5   6   9      312.70      258.97     37.34 o 
  -4   6   9      482.31      515.95     39.21 o 
  -3   6   9      475.32      512.21     37.41 o 
  -2   6   9      610.17      602.73     38.33 o 
  -1   6   9      425.42      384.63     47.17 o 
   0   6   9      148.62      158.68     51.35 o 
   1   6   9      491.78      489.08     53.85 o 
   2   6   9        1.78      -30.58     62.57 o 
   3   6   9      423.51      395.27     64.83 o 
   4   6   9        4.02       53.82     66.39 o 
   5   6   9      173.02      264.68     74.32 o 
   6   6   9       15.18      -18.00     55.66 o 
   7   6   9       51.45       92.45     60.61 o 
  -7   7   9       69.87       62.55     77.55 o 
  -6   7   9      543.13      467.64     38.39 o 
  -5   7   9      429.08      402.35     34.58 o 
  -4   7   9     1373.43     1314.11     35.53 o 
  -3   7   9      630.90      666.95     38.72 o 
  -2   7   9     1943.93     1839.99     48.89 o 
  -1   7   9       41.59       24.39     51.56 o 
   0   7   9     2761.62     2684.33    134.98 o 
   1   7   9      187.57      132.98     40.95 o 
   2   7   9     2940.95     2868.21     61.78 o 
   3   7   9      175.35      116.00     71.35 o 
   4   7   9     1321.47     1432.13     75.70 o 
   5   7   9       31.97      182.71     83.20 o 
   6   7   9      227.19      252.51     86.42 o 
  -6   8   9       92.20        7.41     59.04 o 
  -5   8   9       46.05       80.04     81.80 o 
  -4   8   9      125.01      103.97     43.89 o 
  -3   8   9      272.01      344.04     36.37 o 
  -2   8   9      130.43      201.24     40.71 o 
  -1   8   9      504.95      534.55     52.45 o 
   0   8   9       77.75      183.68     47.53 o 
   1   8   9      335.42      341.59     55.15 o 
   2   8   9        2.84       13.23     41.72 o 
   3   8   9       94.27      283.91     72.87 o 
   4   8   9       22.57      259.26     80.72 o 
   5   8   9       19.61       20.31     96.62 o 
   6   8   9       31.84      123.07    103.28 o 
  -5   9   9      238.98      305.07     61.51 o 
  -4   9   9      390.63      396.24     46.78 o 
  -3   9   9      241.93      273.58     47.06 o 
  -2   9   9      596.12      584.50     46.25 o 
  -1   9   9        1.63      -27.43     99.78 o 
   0   9   9      996.52      971.66     55.73 o 
   1   9   9      148.71      121.22     57.57 o 
   2   9   9     1099.23     1028.19     53.77 o 
   3   9   9      126.91      175.13     57.80 o 
   4   9   9      448.60      676.34     94.29 o 
   5   9   9       34.52       99.25     78.12 o 
  -4  10   9        2.80       52.44     54.17 o 
  -3  10   9      670.10      689.30     69.73 o 
  -2  10   9       48.25       83.43     55.93 o 
  -1  10   9     1297.84     1333.37    144.05 o 
   0  10   9      114.77      233.16     61.82 o 
   1  10   9      722.94      719.52     64.78 o 
   2  10   9       11.69      -68.29     78.39 o 
   3  10   9      145.37       94.93     75.69 o 
   4  10   9       38.43      199.40     95.93 o 
  -2  11   9      583.51      604.26     62.59 o 
  -1  11   9       25.67       76.49     67.53 o 
   0  11   9      442.37      372.88     69.55 o 
   1  11   9       13.15       22.88     53.78 o 
   2  11   9      207.14      100.78     65.57 o 
  -9   0  10        1.66       62.52     64.43 o 
  -8   0  10      317.32      382.34     54.17 o 
  -7   0  10      121.96      166.49     84.37 o 
  -6   0  10     1698.53     1686.76     68.95 o 
  -5   0  10      710.44      735.03     32.26 o 
  -4   0  10     3235.59     3059.84     67.25 o 
  -3   0  10     1720.20     1694.81     45.22 o 
  -2   0  10      929.55      750.71     36.63 o 
  -1   0  10     4683.36     4456.17     88.29 o 
   0   0  10       89.46      196.85     65.82 o 
   1   0  10    10573.82     9978.51    125.36 o 
   2   0  10       11.92       45.56     66.40 o 
   3   0  10     8126.41     7945.24    111.87 o 
   4   0  10       94.85      127.89     49.18 o 
   5   0  10     2086.25     2082.02     56.14 o 
   6   0  10       38.81       18.35     48.73 o 
   7   0  10      281.92      294.99     61.21 o 
   8   0  10        3.33       -6.85     72.69 o 
  -9   1  10        2.45       37.07     62.38 o 
  -8   1  10        0.06       56.00     48.98 o 
  -7   1  10        0.04       45.35     33.00 o 
  -6   1  10       76.40       78.35     27.76 o 
  -5   1  10        1.56       -9.66     27.27 o 
  -4   1  10      430.46      404.53     36.01 o 
  -3   1  10       75.75       48.19     26.82 o 
  -2   1  10      208.71      172.08     25.75 o 
  -1   1  10      533.84      568.31     34.31 o 
   0   1  10      349.51      413.09     49.70 o 
   1   1  10      466.72      491.75     42.09 o 
   2   1  10      970.10     1027.51     53.48 o 
   3   1  10       40.93       14.85     49.22 o 
   4   1  10      353.57      334.63     34.34 o 
   5   1  10        0.12       16.18     33.30 o 
   6   1  10       49.09       38.56     34.83 o 
   7   1  10        2.64       60.27     40.14 o 
   8   1  10        6.16        4.42     46.65 o 
  -9   2  10       74.58      117.76     47.73 o 
  -8   2  10       82.17       97.37     46.89 o 
  -7   2  10      264.16      259.19     31.26 o 
  -6   2  10     1373.29     1439.66     49.95 o 
  -5   2  10      658.46      651.35     40.12 o 
  -4   2  10     6054.53     5836.66     57.45 o 
  -3   2  10     1375.20     1410.72     32.88 o 
  -2   2  10     8393.91     8181.21     51.42 o 
  -1   2  10     3590.72     3488.66     45.73 o 
   0   2  10     3411.61     3351.27     65.25 o 
   1   2  10     6490.21     6371.15    143.87 o 
   2   2  10      557.11      613.08     68.75 o 
   3   2  10     4688.78     4543.22    106.00 o 
   4   2  10      115.14      120.91     38.40 o 
   5   2  10     1420.17     1530.53     39.55 o 
   6   2  10       23.94       18.85     36.14 o 
   7   2  10      245.45      249.86     41.95 o 
   8   2  10        2.82       35.44     59.92 o 
  -8   3  10      144.97      225.17     57.41 o 
  -7   3  10       76.39       87.40     26.56 o 
  -6   3  10      192.97      226.87     39.84 o 
  -5   3  10      104.20       66.43     23.82 o 
  -4   3  10       59.14      141.79     30.45 o 
  -3   3  10       30.95       33.37     30.34 o 
  -2   3  10     1710.12     1661.98     38.49 o 
  -1   3  10     1279.89     1198.03     50.80 o 
   0   3  10     1445.90     1413.67     61.85 o 
   1   3  10     1421.74     1421.18     57.21 o 
   2   3  10       28.15       65.12     68.59 o 
   3   3  10      128.62       95.19     66.79 o 
   4   3  10       41.81       62.29     71.64 o 
   5   3  10        5.90       71.37     38.52 o 
   6   3  10        4.02       20.14     40.77 o 
   7   3  10        1.38       30.03     43.49 o 
   8   3  10        0.22       53.90     52.86 o 
  -8   4  10      182.49      210.60     38.22 o 
  -7   4  10      364.84      345.84     39.61 o 
  -6   4  10      547.31      569.44     53.85 o 
  -5   4  10     1456.88     1383.95     91.91 o 
  -4   4  10     1350.89     1409.87     38.49 o 
  -3   4  10     3400.64     3244.66     71.80 o 
  -2   4  10     2656.51     2722.92     40.22 o 
  -1   4  10     4548.61     4426.87     66.68 o 
   0   4  10     3073.92     3054.30     72.45 o 
   1   4  10     3851.96     3972.50     65.61 o 
   2   4  10     1511.69     1509.77     56.21 o 
   3   4  10     2253.00     2124.30     74.15 o 
   4   4  10      241.41      223.94     71.07 o 
   5   4  10      849.82      845.97     41.45 o 
   6   4  10        4.26       41.92     40.49 o 
   7   4  10      180.67      213.51     52.74 o 
  -8   5  10       14.71        6.05     52.81 o 
  -7   5  10      138.40       81.07     60.87 o 
  -6   5  10        0.19       50.00     50.63 o 
  -5   5  10       24.87       76.32     37.83 o 
  -4   5  10      231.31      252.29     28.68 o 
  -3   5  10       21.09       30.93     36.12 o 
  -2   5  10     1312.04     1294.50     39.60 o 
  -1   5  10      588.91      551.96     49.21 o 
   0   5  10     1364.16     1295.52     60.19 o 
   1   5  10     1270.79     1310.31     70.70 o 
   2   5  10      438.76      540.53     66.70 o 
   3   5  10      375.22      328.05     68.28 o 
   4   5  10      144.61       95.80     51.27 o 
   5   5  10        5.63       23.37     78.32 o 
   6   5  10       56.35      131.26     80.15 o 
   7   5  10        5.25      100.74     49.49 o 
  -7   6  10        4.01       18.72     62.33 o 
  -6   6  10      360.39      342.85     41.21 o 
  -5   6  10      198.02      300.98     42.08 o 
  -4   6  10      956.30      929.10     40.66 o 
  -3   6  10     2189.05     2175.61     42.59 o 
  -2   6  10     2549.73     2549.70     48.71 o 
  -1   6  10     4951.38     4557.76    110.95 o 
   0   6  10     3390.37     3435.87     82.74 o 
   1   6  10     3378.74     3287.72    116.67 o 
   2   6  10     1406.47     1550.24     55.31 o 
   3   6  10     1097.34     1104.15     55.81 o 
   4   6  10      126.17      219.12     77.36 o 
   5   6  10      334.26      325.81     80.50 o 
   6   6  10        0.31       67.89     63.20 o 
   7   6  10      105.80      299.39     91.75 o 
  -7   7  10       65.73       91.82     45.04 o 
  -6   7  10        2.81      -18.00     37.12 o 
  -5   7  10      365.39      305.41     34.41 o 
  -4   7  10       47.93       32.21     54.71 o 
  -3   7  10      934.48      859.30     38.91 o 
  -2   7  10      338.12      325.82     48.60 o 
  -1   7  10     1141.81     1043.55     76.20 o 
   0   7  10      743.41      660.08     51.20 o 
   1   7  10      647.59      566.27     55.91 o 
   2   7  10      681.65      713.66     71.80 o 
   3   7  10      183.65      212.16     73.60 o 
   4   7  10      318.23      305.31     79.11 o 
   5   7  10       32.07       93.70     59.33 o 
   6   7  10       74.39        8.10     87.28 o 
  -6   8  10      140.29       67.61     46.06 o 
  -5   8  10      360.61      362.73     49.91 o 
  -4   8  10      321.72      310.45     44.69 o 
  -3   8  10     1467.29     1451.05     45.23 o 
  -2   8  10      905.80      942.84     53.79 o 
  -1   8  10     1893.65     1918.89    105.05 o 
   0   8  10     1381.25     1438.76     56.04 o 
   1   8  10      752.89      681.77     47.32 o 
   2   8  10      572.54      560.22     76.10 o 
   3   8  10      153.83      165.49     72.43 o 
   4   8  10       38.16       96.32     60.09 o 
   5   8  10       56.33      185.92     70.15 o 
  -5   9  10      412.72      377.58     56.32 o 
  -4   9  10       36.46       31.30     47.67 o 
  -3   9  10      511.20      537.58     42.77 o 
  -2   9  10       72.33       93.93     42.59 o 
  -1   9  10      247.54      305.30     49.98 o 
   0   9  10      241.32      367.04     77.86 o 
   1   9  10      109.13       96.38     57.44 o 
   2   9  10      377.08      394.66     61.36 o 
   3   9  10      109.95      219.09     77.50 o 
   4   9  10      162.60       98.88     72.27 o 
  -4  10  10       93.62      207.54     53.50 o 
  -3  10  10      222.86      226.75     48.05 o 
  -2  10  10      292.08      328.14     52.08 o 
  -1  10  10      522.32      523.24     54.48 o 
   0  10  10      382.89      522.18    155.92 o 
   1  10  10      430.01      407.79     59.65 o 
   2  10  10      178.99      323.51     72.88 o 
   3  10  10      168.71      207.68     74.35 o 
  -2  11  10        7.61      -27.84     51.40 o 
  -1  11  10      228.59      266.46     66.92 o 
   0  11  10      147.64      170.49     60.22 o 
   1  11  10       51.05       71.78     67.63 o 
  -9   1  11       65.72       96.45     43.67 o 
  -8   1  11       71.36      147.29     37.08 o 
  -7   1  11      488.71      481.08     55.25 o 
  -6   1  11       48.50       71.42     27.93 o 
  -5   1  11     2199.30     2184.34     45.70 o 
  -4   1  11      155.26      193.21     26.00 o 
  -3   1  11     8073.54     7571.52    114.50 o 
  -2   1  11     1205.55     1111.53     30.01 o 
  -1   1  11    16908.93    16499.92    355.48 o 
   0   1  11      622.54      542.43     73.04 o 
   1   1  11    12874.34    13000.34    127.17 o 
   2   1  11       38.03       56.31     54.20 o 
   3   1  11     3274.14     3329.41     79.25 o 
   4   1  11       53.37      155.00     52.86 o 
   5   1  11      371.15      371.29     35.79 o 
   6   1  11      102.92      166.92     38.20 o 
   7   1  11       28.52       68.61     42.10 o 
   8   1  11       45.19      150.25     50.76 o 
  -8   2  11      108.61      108.92     32.68 o 
  -7   2  11      111.37      121.17     36.71 o 
  -6   2  11      363.22      376.60     27.15 o 
  -5   2  11      335.28      340.75     25.56 o 
  -4   2  11      355.04      335.75     59.65 o 
  -3   2  11      651.23      659.24     49.17 o 
  -2   2  11        5.28       50.13     33.60 o 
  -1   2  11      114.27      120.11     36.35 o 
   0   2  11      245.38      198.16     76.16 o 
   1   2  11      206.28      211.78     48.21 o 
   2   2  11        9.89      141.04     65.67 o 
   3   2  11      301.89      351.47     46.88 o 
   4   2  11      393.51      394.68     56.29 o 
   5   2  11       58.52       65.04     34.82 o 
   6   2  11      272.01      298.12     40.21 o 
   7   2  11        7.35       43.15     42.08 o 
   8   2  11       55.64       22.84     53.70 o 
  -8   3  11       97.01      144.21     53.66 o 
  -7   3  11       61.75       63.08     28.39 o 
  -6   3  11      190.08      182.74     32.45 o 
  -5   3  11      643.21      589.94     33.23 o 
  -4   3  11       25.38       32.80     32.82 o 
  -3   3  11     3490.28     3378.05     42.85 o 
  -2   3  11      272.73      263.98     32.09 o 
  -1   3  11     8691.56     8470.81    126.16 o 
   0   3  11     1065.69     1055.42     61.85 o 
   1   3  11     8422.38     8552.38     98.53 o 
   2   3  11     1096.50     1101.25     52.86 o 
   3   3  11     3142.55     3064.46     83.29 o 
   4   3  11      518.62      441.49     67.10 o 
   5   3  11      528.27      493.58     39.55 o 
   6   3  11      118.78      177.98     44.47 o 
   7   3  11       52.58       40.37     47.06 o 
  -8   4  11      125.96      137.33     36.40 o 
  -7   4  11       17.92      -38.10     38.10 o 
  -6   4  11      800.13      772.29     45.43 o 
  -5   4  11       44.43       82.14     49.62 o 
  -4   4  11     1858.57     1791.76     40.69 o 
  -3   4  11      657.68      658.23     40.67 o 
  -2   4  11      977.05      959.86     39.71 o 
  -1   4  11      420.40      438.07     34.84 o 
   0   4  11       37.47       35.42     57.84 o 
   1   4  11      154.74      128.76     67.97 o 
   2   4  11       11.70      -37.47     71.89 o 
   3   4  11      618.90      595.84     72.75 o 
   4   4  11       81.33       75.35     72.39 o 
   5   4  11      161.48      272.02     68.55 o 
   6   4  11       32.92       93.48     54.43 o 
   7   4  11       10.79       71.06     56.02 o 
  -8   5  11       17.07      -14.85     49.76 o 
  -7   5  11      123.66      147.37     40.13 o 
  -6   5  11       21.35       59.76     36.45 o 
  -5   5  11     1233.82     1249.96     33.45 o 
  -4   5  11        1.00       12.08     32.22 o 
  -3   5  11     3233.70     3155.21     50.64 o 
  -2   5  11       12.72       19.39     33.42 o 
  -1   5  11     3703.09     3512.43     59.87 o 
   0   5  11      408.71      373.37     59.06 o 
   1   5  11     2731.35     2697.61     59.96 o 
   2   5  11     1016.25      963.19     53.61 o 
   3   5  11     1437.41     1405.34     54.41 o 
   4   5  11      594.61      593.75     75.80 o 
   5   5  11      398.28      266.83     58.44 o 
   6   5  11      122.38      244.96     64.18 o 
   7   5  11       37.98       45.40     98.39 o 
  -7   6  11        0.15       -4.46     70.33 o 
  -6   6  11      218.78      164.24     42.99 o 
  -5   6  11       15.69       81.88     65.08 o 
  -4   6  11      594.66      622.76     43.07 o 
  -3   6  11       85.67      109.97     33.97 o 
  -2   6  11      610.26      530.75     40.72 o 
  -1   6  11        8.28        8.95     50.05 o 
   0   6  11      300.08      316.22     50.57 o 
   1   6  11      187.71       90.38     70.24 o 
   2   6  11      154.58      258.13     67.57 o 
   3   6  11      379.57      248.09     75.14 o 
   4   6  11       61.09       66.43     73.33 o 
   5   6  11      151.16      164.36     76.19 o 
   6   6  11        6.53        9.23     96.33 o 
  -7   7  11      268.61      294.92     56.43 o 
  -6   7  11        5.20       52.57     64.09 o 
  -5   7  11     1187.95     1175.09     77.21 o 
  -4   7  11       77.83       97.46     38.08 o 
  -3   7  11     1679.42     1641.53     59.40 o 
  -2   7  11       38.31       30.66     37.70 o 
  -1   7  11      819.66      791.81     50.63 o 
   0   7  11      260.54      230.68     41.37 o 
   1   7  11      382.39      474.48     45.02 o 
   2   7  11     1037.07      923.92     55.71 o 
   3   7  11      408.47      486.98     57.07 o 
   4   7  11      593.83      657.50     79.05 o 
   5   7  11      240.24      344.24     90.34 o 
   6   7  11      113.54       19.60     99.77 o 
  -6   8  11       31.21       -5.85     45.46 o 
  -5   8  11       18.39      -46.15     48.06 o 
  -4   8  11      275.99      270.30     45.91 o 
  -3   8  11      211.23      177.92     43.34 o 
  -2   8  11     1073.56     1073.83     40.13 o 
  -1   8  11      383.67      375.68     54.97 o 
   0   8  11     1548.34     1480.01     58.86 o 
   1   8  11      246.57      206.77     51.95 o 
   2   8  11      837.52      949.90     57.96 o 
   3   8  11      106.89       46.00     77.14 o 
   4   8  11      186.28      340.77     91.87 o 
   5   8  11       57.77      -21.06     99.09 o 
  -5   9  11      372.30      406.57     57.29 o 
  -4   9  11        0.20       -5.00     63.68 o 
  -3   9  11      687.76      749.17     92.30 o 
  -2   9  11       13.27       41.19     40.18 o 
  -1   9  11      655.07      658.88     57.01 o 
   0   9  11      179.47      142.92     53.60 o 
   1   9  11      591.34      487.12     79.12 o 
   2   9  11      340.48      433.72     62.36 o 
   3   9  11      517.97      463.23     92.59 o 
   4   9  11      166.27      249.81    102.29 o 
  -4  10  11      276.69      351.31     57.22 o 
  -3  10  11       46.83       65.43     45.28 o 
  -2  10  11      645.50      613.09     62.57 o 
  -1  10  11       76.56      120.37     67.83 o 
   0  10  11      782.32      896.90    127.94 o 
   1  10  11       22.82       22.65     54.03 o 
   2  10  11      340.60      473.66     92.77 o 
   3  10  11       19.41      301.06    106.50 o 
  -1  11  11      434.95      413.82     59.92 o 
   0  11  11        5.46       -5.86     72.80 o 
  -8   0  12      100.42      228.82     53.94 o 
  -7   0  12      120.11       70.92     50.38 o 
  -6   0  12     1248.36     1256.85     72.50 o 
  -5   0  12     1049.11      999.60     61.83 o 
  -4   0  12     5209.20     4974.56     62.76 o 
  -3   0  12     3144.94     3029.95     67.68 o 
  -2   0  12     9502.77     9224.45    101.08 o 
  -1   0  12     1816.14     1895.01     69.80 o 
   0   0  12    10226.30    10706.06    116.72 o 
   1   0  12        2.52      -47.90     51.28 o 
   2   0  12     7817.31     7779.50    121.32 o 
   3   0  12      281.44      316.30     78.10 o 
   4   0  12     3519.81     3535.54     98.28 o 
   5   0  12       62.99      103.05     79.49 o 
   6   0  12      709.47      715.10     57.45 o 
   7   0  12        4.95      101.49     65.40 o 
   8   0  12       54.47       58.04     78.72 o 
  -8   1  12        0.35       21.53     36.42 o 
  -7   1  12        7.25       33.30     58.26 o 
  -6   1  12        0.21      -30.59     30.59 o 
  -5   1  12        6.06       23.79     26.61 o 
  -4   1  12        7.53       44.36     31.16 o 
  -3   1  12      116.91      140.48     28.07 o 
  -2   1  12       51.25       49.57     35.76 o 
  -1   1  12      816.68      786.20     38.64 o 
   0   1  12       82.59      114.19     59.72 o 
   1   1  12      634.35      572.06     43.33 o 
   2   1  12       85.69       86.99     51.57 o 
   3   1  12       97.25      107.81     51.47 o 
   4   1  12       79.34       20.39     53.08 o 
   5   1  12        5.40       13.82     49.32 o 
   6   1  12       61.91       89.25     41.40 o 
   7   1  12        0.67        0.62     45.43 o 
   8   1  12       25.25       63.38     53.36 o 
  -8   2  12      222.67      224.37     38.32 o 
  -7   2  12      382.06      367.13     30.41 o 
  -6   2  12     1340.94     1374.86     48.69 o 
  -5   2  12     1137.71     1095.40     34.53 o 
  -4   2  12     3474.43     3417.40     81.49 o 
  -3   2  12     1976.43     1995.62     35.39 o 
  -2   2  12     4367.57     4231.41     43.61 o 
  -1   2  12      856.14      855.94     36.49 o 
   0   2  12     4883.25     4500.39     97.83 o 
   1   2  12        6.20       -2.70     46.55 o 
   2   2  12     5607.68     5371.19     87.34 o 
   3   2  12      252.84      248.30     55.97 o 
   4   2  12     3508.56     3332.36     70.71 o 
   5   2  12      121.62      156.60     59.90 o 
   6   2  12      972.41      988.39     41.93 o 
   7   2  12       24.92       51.97     44.81 o 
  -8   3  12        6.82       30.98     43.84 o 
  -7   3  12       35.34       66.15     37.83 o 
  -6   3  12      158.48       95.56     34.53 o 
  -5   3  12       74.84       61.67     25.53 o 
  -4   3  12      842.99      812.55     37.07 o 
  -3   3  12      555.49      500.59     34.44 o 
  -2   3  12      576.22      571.45     50.85 o 
  -1   3  12     1946.04     1838.03     43.52 o 
   0   3  12      173.97      181.98     77.44 o 
   1   3  12     1424.68     1419.13     71.65 o 
   2   3  12      968.25      991.18     72.80 o 
   3   3  12      157.54       89.25     70.31 o 
   4   3  12      191.44      224.10     52.60 o 
   5   3  12        0.14       38.01     69.54 o 
   6   3  12        5.27       16.08     63.56 o 
   7   3  12        0.55      -10.74     66.68 o 
  -8   4  12       41.01       29.12     43.48 o 
  -7   4  12      929.32      844.23     66.44 o 
  -6   4  12      457.58      484.75     72.63 o 
  -5   4  12     2853.31     2784.17     41.39 o 
  -4   4  12     2743.99     2696.58     38.21 o 
  -3   4  12     3912.09     3814.94     41.73 o 
  -2   4  12     7251.84     7120.71     76.17 o 
  -1   4  12     1989.17     2040.49     60.61 o 
   0   4  12     8204.51     7860.16    101.17 o 
   1   4  12      207.87      160.83     70.69 o 
   2   4  12     4220.82     4018.61     85.49 o 
   3   4  12       14.66      -27.91     71.90 o 
   4   4  12     1170.06     1135.53     70.50 o 
   5   4  12       48.74       17.99     72.57 o 
   6   4  12      241.21      251.32     76.53 o 
   7   4  12       15.81      -26.79     96.77 o 
  -8   5  12        0.14       16.70     95.29 o 
  -7   5  12       90.25      130.21     42.09 o 
  -6   5  12        0.66      -38.78     81.39 o 
  -5   5  12        5.39       49.75     31.18 o 
  -4   5  12       42.20       27.39     35.56 o 
  -3   5  12      765.54      708.07     38.35 o 
  -2   5  12      180.92      138.25     33.20 o 
  -1   5  12     3401.00     3268.34     47.27 o 
   0   5  12       18.57       40.61     63.24 o 
   1   5  12     2414.32     2477.96     75.45 o 
   2   5  12       37.08      -68.20     68.20 o 
   3   5  12      281.35      213.54     71.86 o 
   4   5  12       14.50       89.40     74.79 o 
   5   5  12        0.28        2.00     80.86 o 
   6   5  12        0.22      157.09     92.14 o 
   7   5  12        1.50      -20.23     94.59 o 
  -7   6  12      169.25      114.41     47.83 o 
  -6   6  12      119.09      134.51     40.28 o 
  -5   6  12       67.55      150.50     36.59 o 
  -4   6  12      863.57      925.88     40.96 o 
  -3   6  12        8.45       23.13     40.12 o 
  -2   6  12     3526.96     3413.45     51.33 o 
  -1   6  12      175.98      199.68     54.97 o 
   0   6  12     5229.73     5174.20    216.23 o 
   1   6  12      676.94      640.01     50.97 o 
   2   6  12     2691.48     2519.73     60.01 o 
   3   6  12      334.89      191.72     71.29 o 
   4   6  12      595.60      594.70     78.75 o 
   5   6  12       10.50       -2.11     87.04 o 
   6   6  12       92.98       60.33     70.42 o 
  -6   7  12      147.99      186.17     40.37 o 
  -5   7  12      124.20       79.67     45.94 o 
  -4   7  12      259.56      278.24     37.98 o 
  -3   7  12      127.12      116.36     40.35 o 
  -2   7  12      214.91      262.27     43.31 o 
  -1   7  12      145.10      149.94     52.55 o 
   0   7  12       81.56       79.63     51.69 o 
   1   7  12      170.61      257.84     69.79 o 
   2   7  12        4.68      -48.32     73.70 o 
   3   7  12      124.81       96.53     81.26 o 
   4   7  12        4.05      105.97     88.99 o 
   5   7  12       45.14       51.88     66.36 o 
   6   7  12        4.78       56.53     94.30 o 
  -6   8  12       64.42      149.75     55.14 o 
  -5   8  12      116.51      110.65     55.47 o 
  -4   8  12      466.13      475.59     42.14 o 
  -3   8  12       56.05       32.11     50.57 o 
  -2   8  12     1981.42     1940.46     52.27 o 
  -1   8  12       62.21       51.28     55.61 o 
   0   8  12     2798.68     2876.49    168.46 o 
   1   8  12      114.90      104.98     68.99 o 
   2   8  12     1212.54     1307.46     83.99 o 
   3   8  12       24.90      -80.70     80.70 o 
   4   8  12      191.33      174.63     71.87 o 
   5   8  12        8.28       98.85     73.02 o 
  -5   9  12      170.71      145.21     49.73 o 
  -4   9  12      364.27      390.21     51.60 o 
  -3   9  12      297.30      291.72     53.17 o 
  -2   9  12      408.95      456.91     41.11 o 
  -1   9  12      264.30      279.87     61.84 o 
   0   9  12       48.20       58.51     59.40 o 
   1   9  12      233.89      226.98     52.02 o 
   2   9  12       28.07       89.09     87.48 o 
   3   9  12      177.41      100.68     90.35 o 
   4   9  12       41.60      100.77     92.92 o 
  -3  10  12       11.98      135.37     50.92 o 
  -2  10  12      611.12      603.58     49.99 o 
  -1  10  12       15.36       42.07     52.81 o 
   0  10  12      655.96      641.65     70.95 o 
   1  10  12       16.86       97.82     70.98 o 
   2  10  12      371.91      411.13     92.50 o 
  -8   1  13      338.89      449.34     39.59 o 
  -7   1  13        1.16       11.59     41.55 o 
  -6   1  13     1103.72     1133.28     31.45 o 
  -5   1  13       76.25       87.07     30.02 o 
  -4   1  13     2125.98     2079.34     57.66 o 
  -3   1  13     1602.66     1523.03     29.27 o 
  -2   1  13     3654.33     3523.19     55.90 o 
  -1   1  13     5827.01     5880.11    135.73 o 
   0   1  13     4907.25     4886.98    222.80 o 
   1   1  13     5330.86     5322.58    118.76 o 
   2   1  13     2448.02     2298.30     70.84 o 
   3   1  13     1744.92     1705.64     71.38 o 
   4   1  13      190.36       91.67     61.44 o 
   5   1  13      379.00      423.81     58.67 o 
   6   1  13       12.60       37.56     61.59 o 
   7   1  13       78.98      136.26     69.83 o 
  -8   2  13        0.52       57.04     45.19 o 
  -7   2  13        0.13      -27.83     28.89 o 
  -6   2  13        3.20      -29.94     29.94 o 
  -5   2  13      156.02      168.38     29.18 o 
  -4   2  13        9.44       22.50     28.19 o 
  -3   2  13      733.64      731.36     41.67 o 
  -2   2  13      267.11      261.16     32.11 o 
  -1   2  13      391.64      427.51     40.59 o 
   0   2  13      200.45      222.41     46.26 o 
   1   2  13        0.05       13.94     46.02 o 
   2   2  13       13.40       52.65     70.72 o 
   3   2  13       32.29      128.96     67.28 o 
   4   2  13       77.99       59.04     57.48 o 
   5   2  13        2.74      -28.46     62.24 o 
   6   2  13        2.43       14.85     62.40 o 
   7   2  13        0.02       20.54     72.80 o 
  -8   3  13      116.16      148.17     41.40 o 
  -7   3  13      234.05      285.82     44.25 o 
  -6   3  13      537.76      549.98     29.95 o 
  -5   3  13     1754.37     1649.17     33.35 o 
  -4   3  13     1529.88     1517.57     32.99 o 
  -3   3  13     6363.21     6206.62    105.58 o 
  -2   3  13     3182.28     3156.79    118.06 o 
  -1   3  13    10298.89    10139.28    225.09 o 
   0   3  13     4007.47     3882.46    109.48 o 
   1   3  13     6752.53     6509.12     91.14 o 
   2   3  13     2133.16     1986.70     61.56 o 
   3   3  13     2063.12     2110.21     73.40 o 
   4   3  13      367.50      210.85     74.11 o 
   5   3  13      394.31      203.25     78.48 o 
   6   3  13        3.70       -1.97     84.75 o 
   7   3  13       59.43      146.54     75.51 o 
  -8   4  13        8.26      -41.27     46.75 o 
  -7   4  13      217.92      251.86     34.97 o 
  -6   4  13       34.93       -2.38     36.22 o 
  -5   4  13      856.36      779.71     39.51 o 
  -4   4  13      370.73      382.21     37.64 o 
  -3   4  13     1198.27     1217.69     56.04 o 
  -2   4  13     1567.77     1477.05     37.33 o 
  -1   4  13       97.15       66.19     32.89 o 
   0   4  13     1102.58     1117.27     69.55 o 
   1   4  13      351.45      349.37     73.17 o 
   2   4  13        0.70      -71.30     71.30 o 
   3   4  13      251.50      326.19     65.39 o 
   4   4  13      266.78      168.45     73.77 o 
   5   4  13        2.72      -34.23     80.65 o 
   6   4  13      116.10      206.82     84.79 o 
   7   4  13        8.04       41.66    103.24 o 
  -7   5  13      199.44      184.59     56.20 o 
  -6   5  13      944.83     1005.93     43.41 o 
  -5   5  13      727.15      700.41     36.26 o 
  -4   5  13     2468.74     2362.11     61.14 o 
  -3   5  13     1429.13     1489.16     42.79 o 
  -2   5  13     2458.14     2399.50     40.26 o 
  -1   5  13     2142.12     2072.84     44.65 o 
   0   5  13      693.41      654.16     71.89 o 
   1   5  13     2754.12     2812.34     76.15 o 
   2   5  13       42.42        2.60     70.81 o 
   3   5  13     2116.94     2033.42     59.81 o 
   4   5  13        3.07       34.65     71.25 o 
   5   5  13      770.44      629.87     65.46 o 
   6   5  13        1.93      -85.14     85.14 o 
  -7   6  13       36.23       41.04     50.73 o 
  -6   6  13       15.23       49.00     79.57 o 
  -5   6  13      199.27      194.18     50.43 o 
  -4   6  13      143.31      166.65     35.01 o 
  -3   6  13      509.41      521.82     40.92 o 
  -2   6  13      249.27      255.25     49.63 o 
  -1   6  13      391.64      373.79     41.49 o 
   0   6  13      291.55      301.33     54.11 o 
   1   6  13      106.33       27.30     51.37 o 
   2   6  13      306.28      359.28     75.26 o 
   3   6  13       54.75      -80.35     80.35 o 
   4   6  13      156.82      284.40     74.62 o 
   5   6  13       54.37       87.83     65.18 o 
   6   6  13       32.28      155.12    101.22 o 
  -6   7  13      302.60      243.35     45.60 o 
  -5   7  13      308.09      330.57     46.67 o 
  -4   7  13     1207.15     1159.59     47.45 o 
  -3   7  13      391.55      352.19     43.59 o 
  -2   7  13     1538.02     1422.79     46.76 o 
  -1   7  13      484.31      329.73     40.01 o 
   0   7  13      509.57      524.71     58.95 o 
   1   7  13     1120.89      931.07     75.95 o 
   2   7  13       65.86       88.95     71.26 o 
   3   7  13     1408.42     1485.54     79.15 o 
   4   7  13       36.68     2282.30     69.95 o 
   5   7  13      582.32      549.63     94.24 o 
  -6   8  13        4.17      185.20     93.07 o 
  -5   8  13       59.20       91.98     44.78 o 
  -4   8  13      115.77       93.62     49.12 o 
  -3   8  13      193.06      198.95     42.90 o 
  -2   8  13      482.82      406.10     44.24 o 
  -1   8  13      481.80      458.08     40.52 o 
   0   8  13      610.31      655.99     49.15 o 
   1   8  13      521.66      498.87     57.48 o 
   2   8  13      298.21      301.90     79.30 o 
   3   8  13      188.81      255.69     92.06 o 
   4   8  13       75.34       80.39     99.32 o 
   5   8  13       16.95       34.80    105.18 o 
  -4   9  13      462.65      449.43     50.69 o 
  -3   9  13      155.76      175.92     49.30 o 
  -2   9  13      639.41      621.58     41.52 o 
  -1   9  13      174.37      175.44     49.24 o 
   0   9  13      238.68      265.71     61.26 o 
   1   9  13      253.04      317.63     85.56 o 
   2   9  13       21.71      -13.76     84.85 o 
   3   9  13      248.08      281.90     91.58 o 
  -3  10  13      126.16      152.28     47.50 o 
  -2  10  13      156.41      141.29     64.74 o 
  -1  10  13      248.64      339.89     51.04 o 
   0  10  13      375.19      276.45     76.89 o 
   1  10  13      291.78      424.53    103.27 o 
   2  10  13      213.40      217.05    105.99 o 
  -8   0  14        7.17      -44.93     44.93 o 
  -7   0  14      415.99      447.83     57.92 o 
  -6   0  14       54.67      143.87    120.63 o 
  -5   0  14     2743.02     2660.00     52.41 o 
  -4   0  14       31.99       48.06     34.65 o 
  -3   0  14     7435.80     7317.69     69.63 o 
  -2   0  14        1.52       70.11     59.04 o 
  -1   0  14     7388.43     7486.00     99.13 o 
   0   0  14      140.88      147.09     77.51 o 
   1   0  14     3601.92     3690.58    105.20 o 
   2   0  14     1365.28     1339.99     78.45 o 
   3   0  14     1686.26     1740.37     92.99 o 
   4   0  14     1292.41     1373.86     88.89 o 
   5   0  14      675.86      622.33     90.49 o 
   6   0  14      286.06      294.46     87.16 o 
   7   0  14      131.84      101.05    110.71 o 
  -8   1  14       14.62       61.56     38.02 o 
  -7   1  14        0.27      126.00     35.93 o 
  -6   1  14        0.27       11.23     25.63 o 
  -5   1  14        2.93      -10.62     27.84 o 
  -4   1  14       23.36       47.16     25.20 o 
  -3   1  14       72.51       59.85     31.84 o 
  -2   1  14        3.30       -3.02     36.10 o 
  -1   1  14      136.24      109.23     47.04 o 
   0   1  14      360.50      330.17     50.13 o 
   1   1  14       12.62        6.01     38.69 o 
   2   1  14      511.99      485.10     49.30 o 
   3   1  14        9.24      -40.50     54.57 o 
   4   1  14      131.74      141.88     57.58 o 
   5   1  14        6.32       73.52     57.09 o 
   6   1  14        7.89       78.46     65.06 o 
   7   1  14        0.53       12.80     74.54 o 
  -8   2  14        9.81       46.47     36.69 o 
  -7   2  14      417.15      527.30     33.07 o 
  -6   2  14       20.27       23.32     30.91 o 
  -5   2  14     2508.69     2423.37     32.73 o 
  -4   2  14       18.05       43.86     29.81 o 
  -3   2  14     6040.05     5900.88     91.07 o 
  -2   2  14        8.33       35.41     36.08 o 
  -1   2  14     5099.17     5268.41    293.58 o 
   0   2  14      547.21      514.63     42.64 o 
   1   2  14     1840.38     1814.67     52.86 o 
   2   2  14     1332.68     1343.64     73.45 o 
   3   2  14      588.52      555.02     67.65 o 
   4   2  14      665.39      703.55     69.17 o 
   5   2  14      215.20      277.52     66.76 o 
   6   2  14       72.32       73.93     65.07 o 
   7   2  14       48.61      108.30     79.51 o 
  -8   3  14        6.28        9.97     53.19 o 
  -7   3  14       48.55       50.47     34.57 o 
  -6   3  14       19.85       -5.87     33.28 o 
  -5   3  14       14.67       64.56     33.16 o 
  -4   3  14      110.21       94.61     35.47 o 
  -3   3  14      537.53      534.02     32.52 o 
  -2   3  14      970.75     1025.47     92.18 o 
  -1   3  14     2307.19     2263.00     62.40 o 
   0   3  14     2525.87     2400.22     99.03 o 
   1   3  14     1084.57     1014.26     76.35 o 
   2   3  14     1430.61     1303.31     71.95 o 
   3   3  14       28.76      -33.59     65.99 o 
   4   3  14      144.43       18.36     71.94 o 
   5   3  14        6.66      -38.36     75.44 o 
   6   3  14        1.59      -88.69     88.69 o 
   7   3  14        0.29      -51.37    101.38 o 
  -8   4  14        6.70       35.63     47.05 o 
  -7   4  14      151.88      201.97     71.05 o 
  -6   4  14        0.93       11.18     36.43 o 
  -5   4  14      245.71      297.60     38.49 o 
  -4   4  14       15.49       56.00     33.85 o 
  -3   4  14      377.16      345.45     37.93 o 
  -2   4  14      105.18      115.66     31.76 o 
  -1   4  14      803.36      724.05     45.49 o 
   0   4  14      256.75      240.02    100.51 o 
   1   4  14     1237.51     1212.27     74.40 o 
   2   4  14      365.94      414.67     65.94 o 
   3   4  14      804.54      634.12     67.50 o 
   4   4  14      292.49      246.50     57.05 o 
   5   4  14      210.58      166.69     82.96 o 
   6   4  14      114.95      170.59     81.88 o 
  -7   5  14        4.06      -47.95     47.95 o 
  -6   5  14      145.05      141.93     43.41 o 
  -5   5  14       11.24       79.27     38.09 o 
  -4   5  14      247.52      231.85     32.72 o 
  -3   5  14       25.84       16.76     39.50 o 
  -2   5  14      878.93      917.22     69.27 o 
  -1   5  14        0.39       13.92     36.60 o 
   0   5  14     2261.59     2106.51     86.30 o 
   1   5  14      177.02      237.18     67.62 o 
   2   5  14     1725.18     1534.41     71.35 o 
   3   5  14      217.71      194.80     74.59 o 
   4   5  14      328.43      281.60     73.43 o 
   5   5  14       15.44      -87.14     87.14 o 
   6   5  14        8.75      -20.14     89.45 o 
  -7   6  14      111.19      128.31     54.07 o 
  -6   6  14       64.46       57.81     43.44 o 
  -5   6  14      540.13      484.17     63.10 o 
  -4   6  14        0.12      -25.48     41.48 o 
  -3   6  14     1708.27     1775.24     82.35 o 
  -2   6  14      344.24      427.17     85.81 o 
  -1   6  14     3123.57     2976.47     57.21 o 
   0   6  14      469.45      428.68     60.18 o 
   1   6  14     2184.80     2165.03     75.45 o 
   2   6  14       60.47      121.41     78.29 o 
   3   6  14      355.33      420.13     58.57 o 
   4   6  14        0.96        5.79     87.68 o 
   5   6  14        0.86       11.21     92.47 o 
   6   6  14        0.47      229.22    104.07 o 
  -6   7  14      117.86      155.48     65.66 o 
  -5   7  14       98.38       57.10     38.88 o 
  -4   7  14      354.94      405.95     40.08 o 
  -3   7  14       41.78       20.63     43.94 o 
  -2   7  14      481.51      489.70     43.19 o 
  -1   7  14       12.33       73.94     45.44 o 
   0   7  14      338.80      306.18     57.81 o 
   1   7  14       97.08       66.70     74.46 o 
   2   7  14      128.39       95.01     58.32 o 
   3   7  14       77.34       -4.31     63.75 o 
   4   7  14       33.79      -20.51     89.35 o 
   5   7  14       26.52      125.24     90.15 o 
  -5   8  14      146.90      158.34     51.63 o 
  -4   8  14       15.52       68.13     48.29 o 
  -3   8  14      368.63      322.14     45.49 o 
  -2   8  14      252.73      164.48     45.50 o 
  -1   8  14     1145.58     1071.80     59.73 o 
   0   8  14      322.00      323.68     61.93 o 
   1   8  14     1527.23     1483.99     78.50 o 
   2   8  14       82.41      114.18     64.93 o 
   3   8  14      603.30      635.72     67.55 o 
   4   8  14       16.87       65.44     88.53 o 
  -4   9  14      327.20      412.99     54.81 o 
  -3   9  14       73.09       49.97     55.43 o 
  -2   9  14      365.12      277.33     48.73 o 
  -1   9  14       62.56      101.89     50.42 o 
   0   9  14      173.31      191.13     67.04 o 
   1   9  14        3.81      -67.50     90.29 o 
   2   9  14       80.35       52.74     70.77 o 
   3   9  14       87.78      142.59    105.33 o 
  -2  10  14       91.63      159.75     52.24 o 
  -1  10  14      380.19      462.48     53.95 o 
   0  10  14      215.53      259.62     82.19 o 
   1  10  14      318.39      283.62     95.37 o 
  -8   1  15       18.24       81.84     58.65 o 
  -7   1  15      372.67      467.90     75.99 o 
  -6   1  15      183.12      200.71     44.67 o 
  -5   1  15      702.70      759.31     34.79 o 
  -4   1  15     1008.05      969.65     30.72 o 
  -3   1  15      262.03      242.01     34.68 o 
  -2   1  15     4189.54     4111.05    115.79 o 
  -1   1  15       24.89       -0.20     46.66 o 
   0   1  15     7620.40     7544.91    149.85 o 
   1   1  15      136.93      137.59     36.52 o 
   2   1  15     4533.36     4365.64    144.18 o 
   3   1  15      228.83      199.29     47.45 o 
   4   1  15      905.06      867.26     60.99 o 
   5   1  15       35.98       43.61     61.08 o 
   6   1  15       96.33      128.12     73.71 o 
   7   1  15        0.57       -4.90     78.73 o 
  -8   2  15        2.27       22.14     44.10 o 
  -7   2  15       14.50      -15.03     57.84 o 
  -6   2  15        3.11       41.93     32.31 o 
  -5   2  15      192.75      191.31     28.83 o 
  -4   2  15      218.23      260.80     36.79 o 
  -3   2  15      115.36      189.46     35.60 o 
  -2   2  15      717.52      718.05     37.09 o 
  -1   2  15      269.72      299.88     61.71 o 
   0   2  15      185.02      189.84     74.62 o 
   1   2  15     1112.24     1021.51     51.05 o 
   2   2  15       90.93      178.66     65.59 o 
   3   2  15      436.67      368.86     72.16 o 
   4   2  15      198.94      219.47     83.70 o 
   5   2  15       23.13       35.41     66.70 o 
   6   2  15       52.49      127.09     84.36 o 
   7   2  15        0.44      -33.48     81.32 o 
  -8   3  15       75.79      142.02     45.62 o 
  -7   3  15      193.57      151.61     51.93 o 
  -6   3  15      409.69      489.96     61.89 o 
  -5   3  15      894.49      887.21     40.51 o 
  -4   3  15     1374.35     1400.41     36.56 o 
  -3   3  15     1925.39     1875.43     66.60 o 
  -2   3  15     3036.00     3019.84     98.66 o 
  -1   3  15     2188.87     2036.00     44.68 o 
   0   3  15     3529.59     3437.61    134.11 o 
   1   3  15     1225.23     1266.39     71.40 o 
   2   3  15     1818.02     1612.50     78.65 o 
   3   3  15      233.53      195.27     72.85 o 
   4   3  15      433.10      342.76     76.84 o 
   5   3  15        1.45       44.11     75.35 o 
   6   3  15       70.22      135.85     81.95 o 
  -7   4  15        0.12       11.95     48.57 o 
  -6   4  15        0.43      -10.27     38.78 o 
  -5   4  15       72.56       77.20     35.68 o 
  -4   4  15       12.09        2.53     67.26 o 
  -3   4  15      248.96      267.13     34.05 o 
  -2   4  15       49.36       57.41     33.96 o 
  -1   4  15      116.23       95.96     36.07 o 
   0   4  15       39.19       32.51    107.74 o 
   1   4  15       77.89      181.04     69.56 o 
   2   4  15      437.21      312.83     68.62 o 
   3   4  15      252.06      356.25     71.49 o 
   4   4  15      238.81      273.41     81.34 o 
   5   4  15      222.16      262.98     78.03 o 
   6   4  15       12.20       -4.85     86.50 o 
  -7   5  15       80.62      231.37     60.19 o 
  -6   5  15      310.49      221.91     43.88 o 
  -5   5  15      288.49      272.79     42.38 o 
  -4   5  15     1372.26     1475.75     42.94 o 
  -3   5  15      785.74      768.73     35.86 o 
  -2   5  15     2665.14     2550.76     47.21 o 
  -1   5  15      842.55      805.60     43.46 o 
   0   5  15     3001.19     2900.28    141.20 o 
   1   5  15      267.64      337.95     72.02 o 
   2   5  15     2434.21     2388.37     72.85 o 
   3   5  15       36.21       53.93     76.73 o 
   4   5  15     1275.17     1136.83     88.19 o 
   5   5  15       18.48       62.70     89.50 o 
   6   5  15      335.86      156.31    104.86 o 
  -6   6  15       59.79       93.12     43.87 o 
  -5   6  15      102.20      125.67     35.88 o 
  -4   6  15      164.62      129.70     37.90 o 
  -3   6  15      264.64      299.31     42.11 o 
  -2   6  15      275.77      258.18     42.84 o 
  -1   6  15      309.81      261.73     46.11 o 
   0   6  15       70.97      164.33     67.76 o 
   1   6  15      320.37      312.99     55.88 o 
   2   6  15       26.68       44.53     80.26 o 
   3   6  15      326.44      270.05     60.48 o 
   4   6  15       87.69      103.26     88.96 o 
   5   6  15      161.92      257.56     95.22 o 
  -6   7  15      274.89      243.44     51.78 o 
  -5   7  15      251.75      307.21     51.95 o 
  -4   7  15     1007.92     1077.57     49.94 o 
  -3   7  15      659.05      698.06     45.14 o 
  -2   7  15     1159.78     1203.49     71.49 o 
  -1   7  15      485.26      554.95     47.57 o 
   0   7  15      567.58      626.41     51.07 o 
   1   7  15       12.61      -17.52     77.09 o 
   2   7  15      356.95      442.44     60.88 o 
   3   7  15       41.19       -8.46     80.95 o 
   4   7  15      313.66      360.10     92.56 o 
   5   7  15        6.99       -0.30     74.30 o 
  -5   8  15      100.90       96.65     53.70 o 
  -4   8  15       35.21       18.17     52.16 o 
  -3   8  15      392.91      363.14     50.50 o 
  -2   8  15       17.02       55.77     41.69 o 
  -1   8  15      819.68      897.96     51.49 o 
   0   8  15       18.46      106.65     58.56 o 
   1   8  15      729.29      703.37     78.30 o 
   2   8  15       25.04       69.99     84.34 o 
   3   8  15      281.15      234.27     69.25 o 
   4   8  15       10.80      -27.66     73.70 o 
  -4   9  15      422.54      490.33     58.18 o 
  -3   9  15      166.26      232.10     56.92 o 
  -2   9  15      541.79      547.78     82.32 o 
  -1   9  15      208.23      274.99     54.80 o 
   0   9  15      283.78      239.60     78.74 o 
   1   9  15       29.34      -90.74     98.43 o 
   2   9  15      140.89       87.74     91.72 o 
  -1  10  15      346.11      366.74     56.08 o 
   0  10  15       17.52      212.00    106.69 o 
  -8   0  16      332.52      362.62     59.00 o 
  -7   0  16       89.25       75.24     56.47 o 
  -6   0  16     1451.79     1386.71     56.41 o 
  -5   0  16      916.80      953.11     49.38 o 
  -4   0  16     4680.61     4406.76     56.60 o 
  -3   0  16     1948.43     1900.66    133.46 o 
  -2   0  16     6971.27     6801.27     94.69 o 
  -1   0  16     1267.81     1414.14     73.85 o 
   0   0  16     3146.01     3215.11     83.34 o 
   1   0  16      730.77      768.51     50.99 o 
   2   0  16      327.06      363.29     54.46 o 
   3   0  16      831.45      776.77     88.64 o 
   4   0  16       39.61       69.05     85.78 o 
   5   0  16      557.60      520.45     99.93 o 
   6   0  16       41.19       87.99    106.06 o 
   7   0  16      150.17      192.44    115.03 o 
  -8   1  16       19.29       27.35     44.41 o 
  -7   1  16       23.71      -10.30     38.04 o 
  -6   1  16       47.05       37.90     35.61 o 
  -5   1  16        3.73      -24.95     31.10 o 
  -4   1  16        9.18       64.02     29.51 o 
  -3   1  16       69.19       71.36     29.69 o 
  -2   1  16      143.15      131.30     30.00 o 
  -1   1  16      102.35       84.51     71.69 o 
   0   1  16      459.59      514.59    100.10 o 
   1   1  16        8.28       36.51     37.31 o 
   2   1  16      142.38      120.30     46.23 o 
   3   1  16      162.94      163.64     48.87 o 
   4   1  16        0.02       40.17     63.95 o 
   5   1  16      131.31       95.83     68.67 o 
   6   1  16        4.81       53.67     74.12 o 
   7   1  16       37.05       54.85     90.31 o 
  -8   2  16      155.82      154.33     41.58 o 
  -7   2  16       12.46      113.28     34.56 o 
  -6   2  16      590.07      627.46     34.74 o 
  -5   2  16      259.73      255.93     33.88 o 
  -4   2  16     2020.22     1928.04     37.11 o 
  -3   2  16      906.36     1028.51     38.60 o 
  -2   2  16     3851.07     3816.35     46.40 o 
  -1   2  16     1553.48     1680.05     96.53 o 
   0   2  16     2920.37     2999.76    161.64 o 
   1   2  16     2418.02     2434.53     54.22 o 
   2   2  16      944.01      927.53     68.12 o 
   3   2  16     2563.06     2510.89     85.44 o 
   4   2  16      217.35       38.54     78.55 o 
   5   2  16     1223.71     1226.96     92.74 o 
   6   2  16       50.65       44.98     82.81 o 
  -7   3  16       66.59       40.54     67.17 o 
  -6   3  16       15.96       39.47     39.56 o 
  -5   3  16       46.55      103.93     34.46 o 
  -4   3  16       70.98       89.52     41.72 o 
  -3   3  16        1.38        2.24     38.77 o 
  -2   3  16        1.42       26.81     32.81 o 
  -1   3  16      143.63      159.23     35.90 o 
   0   3  16      187.97      215.16     43.17 o 
   1   3  16     1090.04     1006.76     74.60 o 
   2   3  16       64.19        5.79     66.45 o 
   3   3  16      964.80      921.27     80.84 o 
   4   3  16        8.91       33.38     79.23 o 
   5   3  16      145.16      124.67     86.03 o 
   6   3  16       18.39       72.61     86.35 o 
  -7   4  16        0.75       45.60     51.57 o 
  -6   4  16      583.43      611.92     40.58 o 
  -5   4  16      128.98      161.31     41.92 o 
  -4   4  16     1632.47     1563.52     40.01 o 
  -3   4  16     1276.00     1386.76     48.81 o 
  -2   4  16     2322.83     2279.98     43.76 o 
  -1   4  16     3342.15     3251.14     56.06 o 
   0   4  16     1698.57     1687.80     52.46 o 
   1   4  16     3100.41     2897.93     63.96 o 
   2   4  16      655.55      601.14     75.45 o 
   3   4  16     1205.50     1046.24     81.74 o 
   4   4  16      134.86      234.03     80.74 o 
   5   4  16      241.82      186.93     65.32 o 
   6   4  16       14.74      -67.45     87.34 o 
  -7   5  16       70.85       23.61     47.24 o 
  -6   5  16        0.02       66.91     49.05 o 
  -5   5  16      247.65      285.35     41.99 o 
  -4   5  16        1.03       40.37     48.23 o 
  -3   5  16      177.84      206.74     71.99 o 
  -2   5  16      161.22      154.45     43.28 o 
  -1   5  16       33.42       55.55     41.85 o 
   0   5  16      408.91      480.32     51.62 o 
   1   5  16        6.05       25.55     52.37 o 
   2   5  16       86.36      227.10     69.81 o 
   3   5  16        3.19       74.88     78.39 o 
   4   5  16        8.34       28.50     82.49 o 
   5   5  16       29.15       52.84     95.30 o 
  -6   6  16      284.17      215.16     44.83 o 
  -5   6  16       35.19       60.82     40.54 o 
  -4   6  16      378.34      395.81     45.52 o 
  -3   6  16      240.81      360.00     59.97 o 
  -2   6  16      423.64      501.74     43.79 o 
  -1   6  16     1085.94     1054.92     49.38 o 
   0   6  16      647.40      616.13     58.36 o 
   1   6  16     1558.81     1595.81     75.45 o 
   2   6  16      489.32      394.25     81.75 o 
   3   6  16      881.64      925.32     77.60 o 
   4   6  16       55.06      333.66     83.59 o 
   5   6  16      323.59      259.07    100.74 o 
  -5   7  16       61.26       67.38     49.17 o 
  -4   7  16       12.42      -21.74     40.61 o 
  -3   7  16      198.72      180.33     43.93 o 
  -2   7  16       35.75       27.93     49.70 o 
  -1   7  16      325.27      306.46     43.54 o 
   0   7  16       98.43       58.85     74.15 o 
   1   7  16      250.28       71.11     86.34 o 
   2   7  16      107.65       26.39     60.60 o 
   3   7  16       52.56      206.51     90.47 o 
   4   7  16       42.50       43.51     98.33 o 
  -4   8  16      249.61      270.35     47.97 o 
  -3   8  16      198.22      219.06     53.44 o 
  -2   8  16      133.30      177.76     43.95 o 
  -1   8  16      870.03      916.97     47.31 o 
   0   8  16      170.38       49.06     81.20 o 
   1   8  16      893.30      725.96     84.39 o 
   2   8  16      238.61      154.54     82.54 o 
   3   8  16      251.47      342.38     88.78 o 
  -3   9  16      373.17      366.52     53.70 o 
  -2   9  16       71.25      122.21     49.97 o 
  -1   9  16      326.25      260.29     50.86 o 
   0   9  16       19.13      -38.64     88.80 o 
   1   9  16       66.26      128.30    100.45 o 
   2   9  16       11.95       49.17     91.45 o 
  -7   1  17      364.78      396.36     43.80 o 
  -6   1  17        5.36        4.15     36.88 o 
  -5   1  17      969.92     1025.16     53.91 o 
  -4   1  17        3.07      -38.23     45.76 o 
  -3   1  17     1698.36     1690.33     51.59 o 
  -2   1  17      456.61      466.97     68.58 o 
  -1   1  17     3131.99     3207.40     90.71 o 
   0   1  17     1250.32     1270.56     65.33 o 
   1   1  17     3699.32     3650.80     44.75 o 
   2   1  17      651.14      691.24     49.07 o 
   3   1  17     1412.95     1330.79     72.12 o 
   4   1  17      142.92      189.47     56.21 o 
   5   1  17       74.99       54.43     70.87 o 
   6   1  17       57.88       90.20     75.31 o 
  -7   2  17        8.70      -43.07     43.07 o 
  -6   2  17       16.43       40.69     35.14 o 
  -5   2  17       46.57       21.67     44.58 o 
  -4   2  17      219.90      227.80     55.01 o 
  -3   2  17        0.43      -27.88     33.49 o 
  -2   2  17      459.04      507.72     39.91 o 
  -1   2  17      130.96      176.91     54.17 o 
   0   2  17      129.43      142.79     48.84 o 
   1   2  17        3.78       24.92     40.76 o 
   2   2  17        3.94       19.55     68.09 o 
   3   2  17      234.86      256.98     76.57 o 
   4   2  17       17.67      117.23     76.90 o 
   5   2  17      283.73      323.99     87.75 o 
   6   2  17       41.26       -9.35     89.34 o 
  -7   3  17      366.73      445.52     79.83 o 
  -6   3  17       75.24      129.52     40.56 o 
  -5   3  17     1333.72     1390.18     53.97 o 
  -4   3  17       28.22       42.61     34.74 o 
  -3   3  17     2315.20     2451.40     53.33 o 
  -2   3  17      110.10      134.63     34.57 o 
  -1   3  17     2310.68     2408.30    171.01 o 
   0   3  17      737.26      776.91     45.41 o 
   1   3  17     1424.93     1482.09     70.90 o 
   2   3  17      837.25      803.15     70.85 o 
   3   3  17      497.29      515.85     77.15 o 
   4   3  17      408.88      406.81     85.17 o 
   5   3  17       92.72       78.43     87.25 o 
   6   3  17      123.54      128.91     90.40 o 
  -7   4  17        0.32       59.46     43.86 o 
  -6   4  17       14.50       54.03     47.89 o 
  -5   4  17       42.42       64.18     37.54 o 
  -4   4  17      365.41      397.45     40.76 o 
  -3   4  17        9.01       41.48     44.48 o 
  -2   4  17      927.03      908.91     96.63 o 
  -1   4  17      102.33       64.80     43.15 o 
   0   4  17      389.96      391.71     46.63 o 
   1   4  17      115.79      207.00     72.51 o 
   2   4  17       22.94      -18.47     75.54 o 
   3   4  17        0.14      136.08     79.27 o 
   4   4  17        7.70       11.72     81.86 o 
   5   4  17        8.83        2.67     83.58 o 
   6   4  17       12.62       -9.94     91.80 o 
  -6   5  17        5.38       85.18     56.10 o 
  -5   5  17      984.43     1036.87     83.97 o 
  -4   5  17        3.27       26.83     42.83 o 
  -3   5  17     2481.98     2453.69    114.25 o 
  -2   5  17       11.97       28.81     42.30 o 
  -1   5  17     2279.68     2237.22     60.26 o 
   0   5  17        2.16       -2.24     43.68 o 
   1   5  17      712.49      638.37     77.45 o 
   2   5  17       30.73        8.86     77.17 o 
   3   5  17       77.06       93.68     82.46 o 
   4   5  17       57.39      152.21     87.55 o 
   5   5  17        2.32      -34.88     96.54 o 
  -6   6  17        9.98       93.02     57.25 o 
  -5   6  17       20.63       20.59     47.98 o 
  -4   6  17      121.66      131.60     45.35 o 
  -3   6  17        0.04      -64.11     64.11 o 
  -2   6  17      338.31      369.64     42.45 o 
  -1   6  17        7.21       43.15     47.47 o 
   0   6  17      270.09      285.12     46.20 o 
   1   6  17       23.21      195.80     78.15 o 
   2   6  17      137.74      202.15     80.61 o 
   3   6  17       18.66      158.01     65.85 o 
   4   6  17      114.18       68.10     86.21 o 
   5   6  17        0.10      148.68    104.26 o 
  -5   7  17      411.66      425.44     75.38 o 
  -4   7  17       63.20       72.10     48.27 o 
  -3   7  17     1296.84     1207.09     66.92 o 
  -2   7  17        9.64        0.71     50.75 o 
  -1   7  17     1477.21     1414.19     57.63 o 
   0   7  17        0.20       55.73     84.25 o 
   1   7  17      621.71      540.48     88.89 o 
   2   7  17       43.71       95.73     80.05 o 
   3   7  17      158.90      180.95     87.03 o 
   4   7  17       89.97      127.14    102.89 o 
  -4   8  17      103.99      118.74     55.84 o 
  -3   8  17       78.56       71.22     56.42 o 
  -2   8  17      142.19      146.66     46.47 o 
  -1   8  17        2.20       22.66     46.26 o 
   0   8  17      204.84      232.50     93.61 o 
   1   8  17       20.06       48.30     67.86 o 
   2   8  17      175.29      100.94     69.86 o 
   3   8  17       30.55       -4.97     74.66 o 
  -2   9  17        5.57       60.40     53.71 o 
  -1   9  17      442.44      360.81     59.24 o 
   0   9  17       12.64        1.55     61.27 o 
   1   9  17      128.82      200.96    106.23 o 
  -7   0  18      113.11      129.94     51.61 o 
  -6   0  18       75.00      142.41     48.31 o 
  -5   0  18      380.02      327.28     39.15 o 
  -4   0  18      735.95      799.68     52.01 o 
  -3   0  18     1335.30     1307.46     70.30 o 
  -2   0  18     1663.67     1890.36     72.20 o 
  -1   0  18     1781.35     1682.60     74.55 o 
   0   0  18     1224.21     1342.64     78.35 o 
   1   0  18      299.10      265.09     53.44 o 
   2   0  18      667.57      605.06     56.00 o 
   3   0  18       76.93      156.26     57.04 o 
   4   0  18      437.57      403.24     86.39 o 
   5   0  18       82.14      105.94    103.51 o 
   6   0  18      143.30      118.07    114.31 o 
  -7   1  18        3.15       72.80     36.66 o 
  -6   1  18       10.37       73.25     33.08 o 
  -5   1  18        2.54       36.67     36.59 o 
  -4   1  18       28.24       76.17     45.57 o 
  -3   1  18        5.93      -35.89     40.85 o 
  -2   1  18       12.45       15.55     46.10 o 
  -1   1  18       46.89      101.75     41.73 o 
   0   1  18        9.72        8.87     50.42 o 
   1   1  18      191.29      151.94     38.62 o 
   2   1  18       20.44      -25.04     42.83 o 
   3   1  18       36.13       49.20     51.05 o 
   4   1  18        3.49       25.14     60.75 o 
   5   1  18       24.95        1.63     78.21 o 
   6   1  18        3.55       54.83     82.05 o 
  -7   2  18      112.43      138.21     47.92 o 
  -6   2  18      284.28      280.84     41.76 o 
  -5   2  18      217.18      170.40     38.77 o 
  -4   2  18     1651.83     1650.90     37.63 o 
  -3   2  18      503.66      596.38     67.51 o 
  -2   2  18     3143.46     3284.03     52.35 o 
  -1   2  18      760.92      711.58     54.34 o 
   0   2  18     1939.26     1920.33     60.89 o 
   1   2  18      386.50      428.72     40.77 o 
   2   2  18      506.24      505.51     70.05 o 
   3   2  18       73.22      121.62     75.67 o 
   4   2  18      105.98      238.56     88.92 o 
   5   2  18       24.63        5.87     97.31 o 
   6   2  18       16.92       52.20     95.79 o 
  -7   3  18       14.86       89.62     54.35 o 
  -6   3  18      146.55      134.06     48.66 o 
  -5   3  18        3.97       19.94     38.18 o 
  -4   3  18      177.73      227.80     60.07 o 
  -3   3  18       63.90       52.16     39.59 o 
  -2   3  18       18.29      113.87     58.24 o 
  -1   3  18        0.38      -48.30     48.30 o 
   0   3  18      299.20      290.77     45.93 o 
   1   3  18      136.18      134.40     45.59 o 
   2   3  18       86.08      128.62     76.01 o 
   3   3  18       67.57       56.59     71.56 o 
   4   3  18        0.27       54.37     85.86 o 
   5   3  18        0.24       55.30     83.07 o 
  -7   4  18      133.92      219.83    166.50 o 
  -6   4  18      276.87      341.99     52.64 o 
  -5   4  18      165.65      151.54     39.91 o 
  -4   4  18      838.17      852.66     39.49 o 
  -3   4  18      121.59       50.33     52.84 o 
  -2   4  18     1749.45     1801.96     76.88 o 
  -1   4  18       84.62       81.80     50.69 o 
   0   4  18     2281.87     2241.07     57.03 o 
   1   4  18       55.28       24.42     53.46 o 
   2   4  18     1563.51     1595.16     77.60 o 
   3   4  18       14.38       12.38     74.00 o 
   4   4  18      517.18      583.75     88.59 o 
   5   4  18        0.02       55.40     87.56 o 
  -6   5  18      141.26      179.58     52.42 o 
  -5   5  18       24.78       52.08     71.00 o 
  -4   5  18      240.68      204.61     57.01 o 
  -3   5  18        0.78      -13.74     44.04 o 
  -2   5  18       88.26      142.64     49.75 o 
  -1   5  18       48.01       69.27     59.20 o 
   0   5  18       10.99      -56.78     81.06 o 
   1   5  18      346.59      285.38     73.70 o 
   2   5  18       15.34       15.44     80.89 o 
   3   5  18      307.19      364.18     84.32 o 
   4   5  18        5.74       77.70     93.73 o 
   5   5  18       77.69      196.76    104.84 o 
  -5   6  18      279.23      309.11     53.62 o 
  -4   6  18      172.36      202.87     42.86 o 
  -3   6  18      106.39       79.61     46.53 o 
  -2   6  18      482.41      489.49     48.32 o 
  -1   6  18       16.96       80.60     51.89 o 
   0   6  18     1078.18     1222.83     82.77 o 
   1   6  18       34.66       57.96     75.95 o 
   2   6  18      967.54      948.70     79.70 o 
   3   6  18        4.71       47.74     83.62 o 
   4   6  18      335.55      181.90    102.50 o 
  -5   7  18      225.53      251.13     53.17 o 
  -4   7  18       53.06       73.05     51.66 o 
  -3   7  18      527.98      623.30     53.10 o 
  -2   7  18       73.26       56.31     47.24 o 
  -1   7  18      561.99      532.95     49.17 o 
   0   7  18       59.48       66.32     42.69 o 
   1   7  18      277.45      299.57     64.93 o 
   2   7  18       37.09        7.72     90.33 o 
   3   7  18       65.69       91.64     70.60 o 
  -3   8  18       80.37       81.40     58.11 o 
  -2   8  18      204.83      284.50     59.02 o 
  -1   8  18        8.65      -58.27     58.27 o 
   0   8  18      587.11      561.00    117.20 o 
   1   8  18        1.90      328.90     85.23 o 
   2   8  18      551.13      519.20     71.80 o 
   0   9  18      108.45      161.09     97.42 o 
  -7   1  19        7.51       74.58     40.05 o 
  -6   1  19      848.03      881.77     35.24 o 
  -5   1  19       22.20       29.34     34.97 o 
  -4   1  19     1764.31     1787.04    117.90 o 
  -3   1  19      210.33      280.29     70.50 o 
  -2   1  19     1550.92     1583.11     61.53 o 
  -1   1  19     1320.16     1407.34     57.95 o 
   0   1  19     1118.13     1101.39     54.94 o 
   1   1  19     2167.39     2185.67     44.67 o 
   2   1  19      915.32      827.22     43.90 o 
   3   1  19     1021.05     1085.02     62.67 o 
   4   1  19      414.03      374.06     63.37 o 
   5   1  19      216.24      228.25     72.27 o 
  -7   2  19       14.05       51.78     56.70 o 
  -6   2  19        4.28      -13.97     50.27 o 
  -5   2  19        1.86       49.63     45.00 o 
  -4   2  19      203.53      227.92     67.47 o 
  -3   2  19       95.86       96.65     40.25 o 
  -2   2  19      316.39      290.76     64.97 o 
  -1   2  19      295.93      367.80     94.96 o 
   0   2  19       39.92       48.23     56.48 o 
   1   2  19       81.85       79.06     41.53 o 
   2   2  19        4.38       19.17     51.48 o 
   3   2  19        0.25       34.34     78.32 o 
   4   2  19        2.31      -86.84     86.84 o 
   5   2  19        2.37        2.99     98.69 o 
  -6   3  19      354.13      367.86     42.10 o 
  -5   3  19       89.33       57.23     81.18 o 
  -4   3  19      879.23      916.36     45.16 o 
  -3   3  19      152.05      179.05     37.20 o 
  -2   3  19     1031.61     1070.32     50.46 o 
  -1   3  19      414.00      427.95     65.53 o 
   0   3  19      772.36      771.07     56.96 o 
   1   3  19      711.15      679.70     55.93 o 
   2   3  19      429.51      500.71     73.85 o 
   3   3  19      500.50      570.46     83.64 o 
   4   3  19      137.93      144.61     78.71 o 
   5   3  19      161.74      243.89     89.27 o 
  -6   4  19        1.68       16.74     43.73 o 
  -5   4  19        0.87       38.40     37.25 o 
  -4   4  19      184.73      161.75     45.00 o 
  -3   4  19      212.95      184.39     46.50 o 
  -2   4  19      307.99      249.95     40.43 o 
  -1   4  19      706.80      701.75     59.84 o 
   0   4  19       49.44       78.57     48.93 o 
   1   4  19      318.02      288.60     57.48 o 
   2   4  19        2.27      -79.05     79.05 o 
   3   4  19       10.08      -21.99     81.60 o 
   4   4  19       20.37       77.47     81.81 o 
   5   4  19        0.32       86.85     99.20 o 
  -6   5  19      215.87      337.01     53.12 o 
  -5   5  19      168.00      181.15     47.74 o 
  -4   5  19      659.04      610.07     43.41 o 
  -3   5  19      360.25      374.84     45.75 o 
  -2   5  19     1258.89     1237.68     51.28 o 
  -1   5  19      273.64      233.31     48.90 o 
   0   5  19      947.32      919.37     47.07 o 
   1   5  19      151.96      154.48     81.09 o 
   2   5  19      217.75      229.27     78.53 o 
   3   5  19      153.05      183.23     82.26 o 
   4   5  19       12.00       36.41     87.66 o 
  -5   6  19       17.86      -15.86     49.82 o 
  -4   6  19       19.31      -21.49     47.20 o 
  -3   6  19       79.80       35.37     52.18 o 
  -2   6  19       38.10       74.73     50.27 o 
  -1   6  19      189.73      238.60     68.28 o 
   0   6  19       13.93       18.85     59.20 o 
   1   6  19       97.82      280.16     76.59 o 
   2   6  19       13.09      273.50     82.52 o 
   3   6  19        4.71      156.05     92.23 o 
   4   6  19       23.06      -94.14    103.33 o 
  -4   7  19      499.19      595.53     57.04 o 
  -3   7  19      333.17      304.79     55.28 o 
  -2   7  19     1237.82     1253.20     58.07 o 
  -1   7  19      247.91      212.43     53.97 o 
   0   7  19      969.38     1052.84     62.21 o 
   1   7  19       41.22       59.87     89.30 o 
   2   7  19      173.30      206.64     96.49 o 
   3   7  19       16.73      196.97     92.60 o 
  -3   8  19       35.28       71.30     58.20 o 
  -2   8  19       17.52      117.14     66.40 o 
  -1   8  19        5.69      120.50     57.61 o 
   0   8  19      150.86      286.69     98.88 o 
   1   8  19        4.78       68.95     99.59 o 
  -7   0  20      159.56      199.55     64.05 o 
  -6   0  20       11.99      -14.07    123.52 o 
  -5   0  20      851.97      808.77     60.59 o 
  -4   0  20       82.96      139.73     70.32 o 
  -3   0  20     2800.34     2666.19     67.80 o 
  -2   0  20      203.44      186.26     53.56 o 
  -1   0  20     3551.84     3485.08     88.69 o 
   0   0  20       48.81      129.51     81.70 o 
   1   0  20     1511.85     1538.51     62.25 o 
   2   0  20       23.64       84.96     57.92 o 
   3   0  20      302.77      249.67     70.27 o 
   4   0  20       65.01      121.43     79.95 o 
   5   0  20       71.62       44.69     86.34 o 
  -7   1  20        4.44      141.10     97.15 o 
  -6   1  20       19.87       36.25     58.99 o 
  -5   1  20       37.68       58.52     46.82 o 
  -4   1  20        4.10       63.99     42.15 o 
  -3   1  20       48.67       74.13     73.16 o 
  -2   1  20       55.64       63.43     51.35 o 
  -1   1  20        3.46       19.53     50.60 o 
   0   1  20      148.81      168.11     56.09 o 
   1   1  20        1.78        8.09     40.34 o 
   2   1  20       52.71       59.74     43.23 o 
   3   1  20        0.11      -12.69     46.53 o 
   4   1  20        1.04       35.88     68.32 o 
   5   1  20        1.27       82.23    103.39 o 
  -6   2  20       14.77       11.57     49.52 o 
  -5   2  20      517.84      540.55     56.08 o 
  -4   2  20        6.60       84.13     43.07 o 
  -3   2  20     1893.85     1896.16     70.84 o 
  -2   2  20       18.90       14.65     55.15 o 
  -1   2  20     2866.81     2828.55     62.66 o 
   0   2  20       13.43       32.29     53.36 o 
   1   2  20     1503.29     1573.68     45.79 o 
   2   2  20       97.52       97.28     54.38 o 
   3   2  20      289.89      251.41     84.85 o 
   4   2  20      223.48      353.37     92.40 o 
   5   2  20       29.16       52.00    115.18 o 
  -6   3  20      158.41      301.10     55.80 o 
  -5   3  20      149.27      137.20     41.35 o 
  -4   3  20       40.69       24.97     40.29 o 
  -3   3  20      204.81      260.51     40.66 o 
  -2   3  20       43.18      159.32     51.34 o 
  -1   3  20        1.55       24.23     53.18 o 
   0   3  20       34.94       37.77     56.86 o 
   1   3  20      103.37      193.64     50.36 o 
   2   3  20       15.72       63.76     56.16 o 
   3   3  20       43.56       83.98     84.78 o 
   4   3  20       20.83       18.95     92.43 o 
   5   3  20        0.51       61.46    103.65 o 
  -6   4  20       53.88      196.42     58.04 o 
  -5   4  20      200.04      254.51     43.96 o 
  -4   4  20       45.59      107.38     62.33 o 
  -3   4  20      757.01      735.39     47.52 o 
  -2   4  20        1.29       48.90     61.94 o 
  -1   4  20     1353.82     1472.90     69.55 o 
   0   4  20       82.73      127.49     43.74 o 
   1   4  20     1219.13     1127.35     50.38 o 
   2   4  20       92.56      106.28     75.19 o 
   3   4  20      558.27      430.90     89.94 o 
   4   4  20       32.19        5.26     97.77 o 
  -5   5  20      106.46      145.74     50.07 o 
  -4   5  20      122.31      122.93     48.73 o 
  -3   5  20      141.74      194.96     71.64 o 
  -2   5  20       43.31       89.79     48.45 o 
  -1   5  20        0.48       21.14     63.88 o 
   0   5  20       49.18       10.19     54.14 o 
   1   5  20      110.49      111.96     49.04 o 
   2   5  20      123.27      154.26     87.50 o 
   3   5  20       41.37      232.08     91.39 o 
   4   5  20       74.41      171.98    103.34 o 
  -5   6  20      358.24      341.79     98.47 o 
  -4   6  20       18.12        3.97     77.64 o 
  -3   6  20      374.99      407.69     53.25 o 
  -2   6  20       35.26       77.71     52.81 o 
  -1   6  20      449.87      410.41     56.89 o 
   0   6  20      398.86      439.15     61.61 o 
   1   6  20      732.97      597.51     59.41 o 
   2   6  20      410.60      433.38     92.74 o 
   3   6  20      583.63      613.38     90.59 o 
  -3   7  20       38.79       88.44     58.34 o 
  -2   7  20      271.07      231.86     63.64 o 
  -1   7  20       49.11       49.10     63.60 o 
   0   7  20      232.73      285.43     53.28 o 
   1   7  20       12.33      -31.78     88.31 o 
   2   7  20       92.09       66.19     72.78 o 
  -1   8  20      125.25      139.47     69.47 o 
   0   8  20       80.52      159.70     92.70 o 
  -6   1  21      303.79      357.90     53.72 o 
  -5   1  21      450.41      454.78     42.85 o 
  -4   1  21      438.55      580.93     56.37 o 
  -3   1  21      480.73      395.21     55.72 o 
  -2   1  21      420.22      447.77     56.99 o 
  -1   1  21       44.71       60.24     54.77 o 
   0   1  21      709.04      786.10     54.66 o 
   1   1  21       22.24       54.58     41.29 o 
   2   1  21      867.07      922.36     48.10 o 
   3   1  21        8.23       54.62     55.36 o 
   4   1  21      342.45      396.03     70.40 o 
   5   1  21        0.10        2.77    107.10 o 
  -6   2  21       15.85      -34.67     53.16 o 
  -5   2  21        1.42       15.23     51.02 o 
  -4   2  21       49.81       37.75     42.16 o 
  -3   2  21      118.42      172.29     62.95 o 
  -2   2  21        3.53        6.42     55.68 o 
  -1   2  21      247.18      218.96     57.72 o 
   0   2  21      232.33      197.33     59.82 o 
   1   2  21       83.37       98.01     45.25 o 
   2   2  21      229.21      256.56     56.71 o 
   3   2  21       10.53       56.39     65.98 o 
   4   2  21       47.02       19.63     98.95 o 
  -6   3  21      223.79      245.69     50.80 o 
  -5   3  21      642.43      729.09     45.36 o 
  -4   3  21      565.27      637.89     58.70 o 
  -3   3  21      747.03      796.55     48.40 o 
  -2   3  21      899.91      927.98     92.86 o 
  -1   3  21      273.38      282.62     61.96 o 
   0   3  21     1009.28     1145.02     62.26 o 
   1   3  21       15.61       11.26     55.20 o 
   2   3  21      672.16      660.51     61.26 o 
   3   3  21        0.72       25.26     88.65 o 
   4   3  21      209.90      177.93    105.08 o 
  -5   4  21       24.87       42.77     44.88 o 
  -4   4  21       76.32      135.49     46.86 o 
  -3   4  21      370.40      382.83     50.31 o 
  -2   4  21        1.18      -56.97     59.79 o 
  -1   4  21      520.52      611.42     60.53 o 
   0   4  21      171.71      252.57     45.64 o 
   1   4  21       89.91      126.54     57.50 o 
   2   4  21      104.79       31.66     59.40 o 
   3   4  21        0.41       85.98     90.22 o 
   4   4  21        2.62       71.79     91.15 o 
  -5   5  21      166.49      185.04     57.23 o 
  -4   5  21      535.97      599.14     79.59 o 
  -3   5  21      310.22      292.23     46.49 o 
  -2   5  21     1163.13     1152.68     54.98 o 
  -1   5  21      387.61      373.71     63.73 o 
   0   5  21      795.05      834.20     64.20 o 
   1   5  21      140.54      121.84     59.73 o 
   2   5  21      185.55      213.90     84.35 o 
   3   5  21        0.04       70.05     71.53 o 
  -4   6  21       23.32       11.63     66.89 o 
  -3   6  21      216.42      378.70     55.52 o 
  -2   6  21       28.48       45.27     53.09 o 
  -1   6  21      390.60      432.61     77.12 o 
   0   6  21       22.55       33.10    103.20 o 
   1   6  21      204.57      256.52     76.25 o 
   2   6  21        0.80       23.77     87.78 o 
  -3   7  21        8.47      127.05    116.34 o 
  -2   7  21      646.36      667.96     64.85 o 
  -1   7  21      107.34      215.71     67.96 o 
   0   7  21      446.03      495.26     67.71 o 
   1   7  21      116.72      267.66     94.39 o 
  -6   0  22       86.05      201.17    101.70 o 
  -5   0  22       96.30      230.60     92.53 o 
  -4   0  22      240.64      311.26     63.47 o 
  -3   0  22      585.64      801.85     85.19 o 
  -2   0  22     1159.55     1192.99     85.04 o 
  -1   0  22      724.09      797.06     83.34 o 
   0   0  22     1873.16     1854.84     94.09 o 
   1   0  22      217.67      292.12     66.69 o 
   2   0  22      704.89      702.44    102.78 o 
   3   0  22       34.76       58.50     83.34 o 
   4   0  22       37.24       55.07     90.03 o 
  -6   1  22        1.88      105.04     46.82 o 
  -5   1  22       34.87       36.35     66.42 o 
  -4   1  22       16.30       -5.25     61.77 o 
  -3   1  22       33.19        3.95     88.22 o 
  -2   1  22       61.30      117.80     58.35 o 
  -1   1  22        2.69       46.67     56.68 o 
   0   1  22        0.97      -41.22     54.92 o 
   1   1  22        0.68       46.07     42.67 o 
   2   1  22       54.03       80.05     48.24 o 
   3   1  22        0.08       38.94     59.16 o 
   4   1  22       48.05       58.33     75.92 o 
  -5   2  22       65.22      100.68     39.59 o 
  -4   2  22      453.39      507.45     48.09 o 
  -3   2  22      552.30      620.67     62.32 o 
  -2   2  22     1012.57     1081.09    134.41 o 
  -1   2  22      831.02      894.41     62.02 o 
   0   2  22     1112.63     1175.01     61.47 o 
   1   2  22      360.82      453.42     48.15 o 
   2   2  22      459.05      372.77     68.29 o 
   3   2  22       90.19       93.19     67.54 o 
   4   2  22       84.09       55.71     77.15 o 
  -5   3  22      190.82      155.12     51.95 o 
  -4   3  22      115.97      114.07     49.51 o 
  -3   3  22      184.97      220.74     63.82 o 
  -2   3  22      182.38      283.04     93.62 o 
  -1   3  22        1.57       23.10     49.47 o 
   0   3  22        2.81       15.10     49.99 o 
   1   3  22       20.62       46.55     55.65 o 
   2   3  22      104.92       98.29     62.03 o 
   3   3  22        0.04       -3.34     63.63 o 
   4   3  22       97.41       84.70    104.34 o 
  -5   4  22      183.68      204.19     49.36 o 
  -4   4  22      396.03      441.85     54.60 o 
  -3   4  22      373.99      376.00     49.85 o 
  -2   4  22      375.99      380.70     60.91 o 
  -1   4  22      550.04      641.90     68.85 o 
   0   4  22      235.34      222.34     50.91 o 
   1   4  22      508.41      535.88     59.15 o 
   2   4  22      120.07       29.58     61.51 o 
   3   4  22      236.37      315.07    102.87 o 
  -4   5  22       43.14       56.01     51.95 o 
  -3   5  22       29.14       63.50     53.10 o 
  -2   5  22       87.59      105.13     70.00 o 
  -1   5  22       17.98        2.65     58.10 o 
   0   5  22        5.23       41.55     64.46 o 
   1   5  22       36.01       -3.16     64.94 o 
   2   5  22       20.80       50.98     61.97 o 
  -3   6  22        2.76       38.47     52.68 o 
  -2   6  22      204.14      230.61     74.18 o 
  -1   6  22       77.08       26.91     65.49 o 
   0   6  22       40.81      110.40     51.81 o 
   1   6  22      264.74      281.48     69.11 o 
  -5   1  23      625.19      696.63     59.95 o 
  -4   1  23      206.18      264.57     81.64 o 
  -3   1  23      751.63      815.69     61.93 o 
  -2   1  23      162.50      110.66     58.94 o 
  -1   1  23      368.58      395.82     57.26 o 
   0   1  23       24.30      129.32     61.14 o 
   1   1  23      229.21      248.00     48.82 o 
   2   1  23      264.75      318.84     53.24 o 
   3   1  23      221.72      207.34     61.04 o 
  -5   2  23        9.47      102.03     58.48 o 
  -4   2  23        0.38       46.86     65.12 o 
  -3   2  23      139.96      238.97     62.47 o 
  -2   2  23      143.52      103.62     61.46 o 
  -1   2  23      134.32      149.30     60.61 o 
   0   2  23      275.24      379.86     56.32 o 
   1   2  23        9.18       26.98     46.69 o 
   2   2  23       46.10       42.69     72.07 o 
   3   2  23        0.93        0.11     68.38 o 
  -5   3  23      213.47      259.35     82.53 o 
  -4   3  23        7.69       11.02     51.33 o 
  -3   3  23      401.70      424.13     67.91 o 
  -2   3  23        0.20       44.44     63.60 o 
  -1   3  23      413.29      434.43     65.95 o 
   0   3  23       29.11       59.59     47.50 o 
   1   3  23      304.45      304.95     60.62 o 
   2   3  23       62.20       48.12     65.90 o 
   3   3  23      157.47      110.59     74.84 o 
  -4   4  23       90.01      225.13     56.44 o 
  -3   4  23       30.29       34.53     59.85 o 
  -2   4  23      411.60      568.24     70.20 o 
  -1   4  23        1.19      -46.24     70.95 o 
   0   4  23      520.11      579.22     55.83 o 
   1   4  23       51.95       54.35     60.57 o 
   2   4  23      142.85      172.46     68.74 o 
  -3   5  23      420.00      440.11     74.89 o 
  -2   5  23        5.03      -13.50     61.39 o 
  -1   5  23      679.28      881.10    140.05 o 
   0   5  23        3.02       60.64     68.37 o 
   1   5  23      425.24      469.40     67.72 o 
   2   5  23        5.23      115.29     69.73 o 
  -2   6  23      125.57      163.30     65.48 o 
  -1   6  23        4.27        2.34     67.21 o 
   0   6  23      215.52      323.67     65.12 o 
  -5   0  24      118.54      112.26    102.46 o 
  -4   0  24      236.67      305.70     96.97 o 
  -3   0  24       47.58       23.92     89.96 o 
  -2   0  24     1486.93     1597.56     84.29 o 
  -1   0  24      118.12       46.50     94.59 o 
   0   0  24     1643.35     1715.34     69.14 o 
   1   0  24      269.83      168.39     65.08 o 
   2   0  24      447.06      558.22     73.79 o 
   3   0  24      124.56      101.40     91.96 o 
  -5   1  24       15.34       52.57     59.75 o 
  -4   1  24       45.29       -5.58     69.40 o 
  -3   1  24        7.09        7.60     61.35 o 
  -2   1  24       15.34       67.74     88.58 o 
  -1   1  24        7.68       50.09     64.97 o 
   0   1  24       12.75       46.76     45.57 o 
   1   1  24       18.57       47.49     51.07 o 
   2   1  24       26.80       24.76     54.53 o 
   3   1  24        3.59       45.14     79.37 o 
  -4   2  24      212.57      338.49     69.67 o 
  -3   2  24       70.24      174.15     63.09 o 
  -2   2  24      705.74      768.07     94.39 o 
  -1   2  24      196.28      250.54     60.30 o 
   0   2  24      846.84      864.35     48.89 o 
   1   2  24      252.51      313.90     53.16 o 
   2   2  24      334.72      486.24    110.13 o 
   3   2  24       74.95       97.91     73.78 o 
  -4   3  24       45.68       50.62     65.42 o 
  -3   3  24       18.09       35.70     70.02 o 
  -2   3  24       29.30       38.63     71.69 o 
  -1   3  24      125.01      115.58     70.33 o 
   0   3  24       24.63       62.90     52.65 o 
   1   3  24       33.43       93.15     66.48 o 
   2   3  24       79.97       96.84     66.18 o 
  -3   4  24      392.95      470.26     76.10 o 
  -2   4  24      227.10      219.25     66.82 o 
  -1   4  24      180.20      205.26     62.05 o 
   0   4  24      267.60      265.19     62.29 o 
   1   4  24       21.28       -3.28     94.03 o 
  -2   5  24       51.62      123.06     79.50 o 
  -1   5  24       23.92       31.83     86.81 o 
   0   5  24        4.13       41.93     67.29 o 
  -4   1  25     1046.04     1169.92     76.46 o 
  -3   1  25        8.91       93.81     64.56 o 
  -2   1  25      693.88      666.86     61.95 o 
  -1   1  25        9.17       35.34     66.78 o 
   0   1  25       97.52      134.99     46.63 o 
   1   1  25      133.96      219.69     52.58 o 
   2   1  25        3.82       63.30     58.33 o 
  -4   2  25        7.31       63.90     93.61 o 
  -3   2  25        0.10      -68.13     68.13 o 
  -2   2  25       58.89       66.42     72.64 o 
  -1   2  25       54.80       93.05     63.88 o 
   0   2  25       13.08      -24.80     50.69 o 
   1   2  25      170.31      190.06     58.26 o 
   2   2  25       19.37       18.22    104.24 o 
  -3   3  25      114.78      239.72     85.38 o 
  -2   3  25      575.86      611.42     69.87 o 
  -1   3  25      182.73      263.47     73.32 o 
   0   3  25      400.97      384.30     59.24 o 
   1   3  25      192.07      291.81     64.31 o 
  -2   4  25       28.82      166.56    124.81 o 
  -1   4  25       38.35      111.73     78.10 o 
   0   4  25       36.77       38.94     85.55 o 
  -3   0  26      164.99      122.85     93.60 o 
  -2   0  26      346.60      439.37    100.95 o 
  -1   0  26      748.78      749.14    102.38 o 
   0   0  26      102.35      127.30     74.18 o 
   1   0  26      841.67      825.16     87.75 o 
  -3   1  26       47.21       50.48     69.97 o 
  -2   1  26       21.99       31.97     85.25 o 
  -1   1  26       54.91       52.29     72.07 o 
   0   1  26       16.69       91.77     54.64 o 
   1   1  26        0.49       59.69     59.42 o 
  -2   2  26       80.64      177.30     69.82 o 
  -1   2  26      400.16      392.55     73.90 o 
   0   2  26      106.25      179.68     56.27 o 
                                                 
